# Supplementary material for: N-(4-Chloro-3-nitro­phen­yl)maleamic acid
Source: Acta Crystallogr Sect E Struct Rep Online. 2012 Feb 29;68(Pt 3):o873. doi: 10.1107/S1600536812008021 (PMC3297923; doi:10.1107/S1600536812008021)
Supplement: Supplementary file 2 [file e-68-0o873-Isup2.hkl]

# 
# h,k,l, Fc-squared, Fo-squared, sigma(Fo-squared) and status flag 
# 
data_I
_shelx_title ' CM32 P21/C' 
_shelx_refln_list_code          4 
_shelx_F_calc_maximum      287.48 
_exptl_crystal_F_000       552.00 
_reflns_d_resolution_high  0.8003 
 
loop_ 
 _symmetry_equiv_pos_as_xyz 
 'x, y, z' 
 '-x, y+1/2, -z+1/2' 
 '-x, -y, -z' 
 'x, -y-1/2, z-1/2' 
 
_cell_length_a     9.7187 
_cell_length_b    13.5960 
_cell_length_c     8.4990 
_cell_angle_alpha  90.000 
_cell_angle_beta   99.640 
_cell_angle_gamma  90.000 
 
_shelx_F_squared_multiplier     1.000 
 
loop_ 
 _refln_index_h 
 _refln_index_k 
 _refln_index_l 
 _refln_F_squared_calc 
 _refln_F_squared_meas 
 _refln_F_squared_sigma 
 _refln_observed_status 
   2   0   0     2177.11     2163.61     11.56 o 
   3   0   0       60.58       78.20      4.85 o 
   4   0   0     1477.06     1418.20     13.47 o 
   5   0   0      751.23      709.36     11.12 o 
   6   0   0      131.03      144.20      7.45 o 
   7   0   0      151.72      136.38      7.76 o 
   8   0   0       25.72       18.69      5.92 o 
   9   0   0      649.12      656.39     15.18 o 
  10   0   0      104.08      123.79      8.48 o 
  11   0   0        9.06       -6.41      6.41 o 
   1   1   0      160.93      161.32      4.21 o 
   2   1   0     1596.77     1595.01      6.61 o 
   3   1   0     1177.90     1243.20     31.58 o 
   4   1   0      837.78      848.52      6.70 o 
   5   1   0      470.54      436.31      4.89 o 
   6   1   0      371.51      360.06     11.38 o 
   7   1   0        6.83        4.94      4.00 o 
   8   1   0       18.01       21.27      4.51 o 
   9   1   0        4.71        1.57      4.37 o 
  10   1   0       37.61       32.85      4.81 o 
  11   1   0        0.29        3.96      4.71 o 
   0   2   0      305.42      294.23      3.85 o 
   1   2   0     4768.70     4941.04     69.65 o 
   2   2   0     5172.03     4805.72     24.06 o 
   3   2   0      418.70      439.33      4.42 o 
   4   2   0      267.19      283.80      4.61 o 
   5   2   0      144.23      159.13      4.37 o 
   6   2   0      289.65      285.82      8.66 o 
   7   2   0      182.90      191.38      6.33 o 
   8   2   0      142.35      136.96      6.18 o 
   9   2   0       49.12       40.49      4.39 o 
  10   2   0       27.22       17.48     14.91 o 
  11   2   0      108.47      111.65      6.06 o 
   1   3   0     2641.40     2651.11     10.97 o 
   2   3   0      301.24      340.34      7.01 o 
   3   3   0       73.03       59.02      2.56 o 
   4   3   0     1252.86     1378.20     18.66 o 
   5   3   0      509.57      506.49      5.27 o 
   6   3   0        1.62        1.89      3.16 o 
   7   3   0      167.01      177.59      6.29 o 
   8   3   0      251.70      257.86      6.32 o 
   9   3   0        3.95       -1.06      6.59 o 
  10   3   0       16.39       21.28      8.53 o 
  11   3   0        8.68        4.20      4.70 o 
   0   4   0       12.78       12.70      2.86 o 
   1   4   0     3405.44     3459.71     10.83 o 
   2   4   0     6882.42     7010.96     23.54 o 
   3   4   0        0.73        2.58      2.15 o 
   4   4   0     1329.53     1280.44      8.83 o 
   5   4   0       47.28       46.09      3.93 o 
   6   4   0       18.93       23.07      4.38 o 
   7   4   0      208.70      198.48      6.42 o 
   8   4   0      280.37      259.38     10.69 o 
   9   4   0       45.05       44.04      5.44 o 
  10   4   0        3.79       -2.35     16.06 o 
  11   4   0       92.43      115.84      9.07 o 
   1   5   0     2750.85     2908.57      9.71 o 
   2   5   0       15.26       18.23      2.34 o 
   3   5   0     2280.62     2439.81     11.96 o 
   4   5   0       42.59       41.44      2.95 o 
   5   5   0       22.31       19.75      3.69 o 
   6   5   0      576.41      582.12      8.14 o 
   7   5   0        7.95       11.57      7.62 o 
   8   5   0        0.07       -3.42      6.20 o 
   9   5   0      348.95      316.78     11.33 o 
  10   5   0        5.43       -0.09     13.43 o 
  11   5   0        5.61       -6.76      6.76 o 
   0   6   0     2135.61     2073.08     10.80 o 
   1   6   0     1115.53     1182.50      6.11 o 
   2   6   0       96.85       93.49      3.03 o 
   3   6   0     1570.48     1603.47      8.43 o 
   4   6   0        1.32        7.14      2.93 o 
   5   6   0       11.47        1.67      4.35 o 
   6   6   0     1045.69     1071.49     20.36 o 
   7   6   0     1297.22     1303.52     18.58 o 
   8   6   0       69.22       94.81      8.22 o 
   9   6   0        2.98        8.49      7.27 o 
  10   6   0      103.20      129.54      9.53 o 
  11   6   0        2.77       52.60      5.57 o 
   1   7   0      238.89      240.45      3.64 o 
   2   7   0       92.53      102.19      3.43 o 
   3   7   0     2006.22     2073.46     23.42 o 
   4   7   0      244.18      267.00      5.70 o 
   5   7   0        4.19        0.62      4.11 o 
   6   7   0      682.61      688.04     14.96 o 
   7   7   0        0.71       -4.39      8.44 o 
   8   7   0       50.01       45.91      8.50 o 
   9   7   0       17.63       11.78      8.69 o 
  10   7   0       62.55       77.40      9.27 o 
   0   8   0        2.51       -4.16      5.85 o 
   1   8   0      470.62      453.89      5.04 o 
   2   8   0        7.68        5.35      3.00 o 
   3   8   0       10.23       14.65      3.75 o 
   4   8   0       43.84       48.76      4.56 o 
   5   8   0       20.95       17.85      8.26 o 
   6   8   0      264.57      242.40     10.94 o 
   7   8   0      178.52      176.46     10.53 o 
   8   8   0      126.21      103.25     10.39 o 
   9   8   0        0.12       -9.30     10.01 o 
  10   8   0       29.27       28.78      9.84 o 
   1   9   0     1878.26     1804.65     17.12 o 
   2   9   0      101.56       92.63      4.30 o 
   3   9   0       18.54       14.63      6.66 o 
   4   9   0      769.83      832.58     12.34 o 
   5   9   0      575.37      569.89     13.82 o 
   6   9   0       51.29       45.63      8.96 o 
   7   9   0      223.24      207.90     10.91 o 
   8   9   0      475.43      496.91     15.44 o 
   9   9   0       31.79       33.51     10.23 o 
  10   9   0        2.70        7.96     11.54 o 
   0  10   0        4.84        6.85      4.46 o 
   1  10   0      505.41      508.95      7.44 o 
   2  10   0       49.44       45.38      4.01 o 
   3  10   0        3.98        5.79      5.82 o 
   4  10   0      216.92      231.62     10.96 o 
   5  10   0       17.18       29.08      8.58 o 
   6  10   0       45.52       40.90      9.02 o 
   7  10   0        2.69        5.92      8.46 o 
   8  10   0        0.14       10.52      8.67 o 
   9  10   0       31.56        7.71     10.03 o 
   1  11   0      240.09      233.55      8.29 o 
   2  11   0      333.54      351.55      6.55 o 
   3  11   0      163.09      143.27     10.98 o 
   4  11   0        0.03       -4.23      9.01 o 
   5  11   0        0.56        2.71      8.15 o 
   6  11   0       48.48       57.51      9.04 o 
   7  11   0      155.47      179.65     11.99 o 
   8  11   0       89.63       75.01     11.31 o 
   9  11   0        2.40       13.28     11.17 o 
   0  12   0      671.97      623.85      9.90 o 
   1  12   0      261.42      245.90      5.23 o 
   2  12   0      108.88      112.41      6.09 o 
   3  12   0      173.48      153.82     10.99 o 
   4  12   0       58.10       55.69     11.24 o 
   5  12   0        1.67      -10.24     10.24 o 
   6  12   0       57.12       69.02     10.55 o 
   7  12   0       10.92       13.19      8.39 o 
   8  12   0       19.06       45.58     10.19 o 
   1  13   0        6.21       11.86      4.72 o 
   2  13   0      122.70      128.03      6.62 o 
   3  13   0      104.00      102.99     11.02 o 
   4  13   0      290.24      265.65     13.87 o 
   5  13   0        0.60        3.86      9.55 o 
   6  13   0       99.77       91.54     11.96 o 
   7  13   0      193.70      252.60     14.58 o 
   0  14   0      162.63      145.23     10.39 o 
   1  14   0      162.94      163.42      7.19 o 
   2  14   0      152.18      135.42     11.55 o 
   3  14   0      263.26      271.63     14.26 o 
   4  14   0        3.22       26.49     12.36 o 
   5  14   0        1.13       -9.61      9.61 o 
   6  14   0       12.14       20.94     10.49 o 
   1  15   0       79.49       71.31      6.40 o 
   2  15   0       12.88      -11.12     12.11 o 
   3  15   0        4.06        9.78     10.11 o 
   4  15   0       15.71       -5.35     11.07 o 
   5  15   0       33.56       66.21     12.30 o 
   0  16   0        3.50        5.20      9.64 o 
   1  16   0        4.17       19.72     10.95 o 
   2  16   0       60.91       51.12     12.39 o 
   4  16   0       33.00       76.25     12.71 o 
 -12   1   1       61.01       70.23     36.28 o 
 -11   1   1       46.56       37.70     13.31 o 
 -10   1   1        2.05        3.12      5.64 o 
  -9   1   1      176.19      172.13      6.22 o 
  -8   1   1       88.36       80.70      5.14 o 
  -7   1   1      612.95      633.11     10.18 o 
  -6   1   1     3137.42     3025.90     11.17 o 
  -5   1   1       26.55       26.53      2.17 o 
  -4   1   1     1404.49     1435.41      8.00 o 
  -3   1   1      392.21      399.09      6.41 o 
  -2   1   1       74.14       89.65      2.85 o 
  -1   1   1       60.06       63.79      4.62 o 
   0   1   1       55.02       44.03      2.52 o 
   1   1   1     3063.14     3188.41     11.60 o 
   2   1   1      380.17      400.32      5.92 o 
   3   1   1     1255.93     1325.53     12.32 o 
   4   1   1     4216.54     4295.58     24.42 o 
   5   1   1     3037.50     3095.89     23.12 o 
   6   1   1        0.07        1.43      3.99 o 
   7   1   1      631.67      583.90     10.13 o 
   8   1   1       49.56       54.87      8.42 o 
   9   1   1      246.76      268.46      7.89 o 
  10   1   1       46.38       36.96     11.35 o 
  11   1   1       51.81       42.93     12.94 o 
 -11   2   1       14.11       -0.59     15.12 o 
 -10   2   1        8.49       11.14      4.00 o 
  -9   2   1        4.66        3.25      4.05 o 
  -8   2   1       57.77       52.06      4.28 o 
  -7   2   1      425.14      408.21      6.92 o 
  -6   2   1      158.16      152.76      4.33 o 
  -5   2   1        6.63        3.91      3.46 o 
  -4   2   1      316.03      307.57      8.38 o 
  -3   2   1      300.07      290.99      3.19 o 
  -2   2   1      511.80      545.16      5.07 o 
  -1   2   1     1645.05     1624.89      8.09 o 
   0   2   1     2607.57     2678.98      5.81 o 
   1   2   1      362.51      371.66      2.98 o 
   2   2   1       15.88       10.23      1.87 o 
   3   2   1       10.39        3.93      2.73 o 
   4   2   1     3337.00     3450.41     41.38 o 
   5   2   1      534.92      536.99      8.97 o 
   6   2   1      144.80      115.29      8.48 o 
   7   2   1       62.61       59.66      5.62 o 
   8   2   1       22.93       21.51      4.72 o 
   9   2   1       25.76       25.89      5.39 o 
  10   2   1      103.41       98.17      8.38 o 
  11   2   1       18.62       25.44     22.99 o 
 -11   3   1       13.22       26.87      6.08 o 
 -10   3   1      185.83      191.99      6.13 o 
  -9   3   1      108.76      108.85      6.32 o 
  -8   3   1      320.14      322.99      8.51 o 
  -7   3   1      190.45      183.87     13.53 o 
  -6   3   1       72.38       77.91      5.00 o 
  -5   3   1       39.40       42.83      4.52 o 
  -4   3   1        1.49        1.79      2.31 o 
  -3   3   1      132.39      137.96      3.74 o 
  -2   3   1     2428.49     2553.63     17.94 o 
  -1   3   1     1487.87     1481.87     13.65 o 
   0   3   1       80.22       91.93      3.16 o 
   1   3   1     1545.11     1608.62      5.49 o 
   2   3   1     1565.70     1592.57      5.97 o 
   3   3   1        0.65        6.89      3.01 o 
   4   3   1       47.06       54.47      2.85 o 
   5   3   1      957.62      996.96     11.57 o 
   6   3   1      331.29      309.40      5.22 o 
   7   3   1      811.69      802.46     15.48 o 
   8   3   1      119.71      114.73      7.98 o 
   9   3   1       60.30       50.78      5.61 o 
  10   3   1       54.82       74.78     11.35 o 
  11   3   1      255.39      266.03     14.31 o 
 -11   4   1        3.00       -5.56      5.56 o 
 -10   4   1       77.78       75.04      5.44 o 
  -9   4   1       32.41       32.36      4.11 o 
  -8   4   1      229.29      236.20     16.35 o 
  -7   4   1      135.77      131.62      8.39 o 
  -6   4   1      179.95      189.50      5.80 o 
  -5   4   1       72.89       69.66      3.22 o 
  -4   4   1       46.90       42.74      4.74 o 
  -3   4   1      234.48      207.00      4.43 o 
  -2   4   1     1260.65     1241.91      7.68 o 
  -1   4   1     2792.46     2922.52     26.99 o 
   0   4   1     2949.60     2870.05     11.60 o 
   1   4   1      682.84      681.96      5.19 o 
   2   4   1      852.20      902.63      7.79 o 
   3   4   1      153.19      187.34      7.27 o 
   4   4   1       98.69      110.64      4.38 o 
   5   4   1        3.17        6.42      3.63 o 
   6   4   1      461.21      423.47     11.14 o 
   7   4   1        1.21       -2.00      7.02 o 
   8   4   1      282.94      279.15     10.84 o 
   9   4   1       16.04        6.97      8.55 o 
  10   4   1       19.59        3.68      8.32 o 
  11   4   1        3.82       19.45     13.23 o 
 -11   5   1        4.44       16.15      6.84 o 
 -10   5   1        2.32       21.13      5.55 o 
  -9   5   1      121.43      130.83      8.76 o 
  -8   5   1      324.86      336.49      7.95 o 
  -7   5   1      134.08      150.57     16.07 o 
  -6   5   1      348.89      331.44      5.40 o 
  -5   5   1      268.32      249.61      4.67 o 
  -4   5   1      123.09       87.92      3.36 o 
  -3   5   1      190.84      207.64      4.48 o 
  -2   5   1     1923.36     1979.95     10.31 o 
  -1   5   1       22.33       25.13      2.62 o 
   0   5   1     5124.09     5164.61     17.85 o 
   1   5   1     4405.01     4367.82     23.77 o 
   2   5   1     1405.50     1596.04      5.69 o 
   3   5   1      338.12      323.81      3.50 o 
   4   5   1      454.97      427.45      5.50 o 
   5   5   1     1159.24     1143.83      9.17 o 
   6   5   1      176.11      160.40      8.48 o 
   7   5   1      511.51      485.30     12.77 o 
   8   5   1       42.25       44.51      8.03 o 
   9   5   1        2.46        5.37      6.66 o 
  10   5   1        0.71        0.43      4.84 o 
  11   5   1       15.87        0.26      6.86 o 
 -11   6   1        7.66       30.14      7.11 o 
 -10   6   1       79.20       89.59     18.91 o 
  -9   6   1      768.81      835.24     16.87 o 
  -8   6   1       77.82       88.59      6.13 o 
  -7   6   1       49.77       42.51      5.72 o 
  -6   6   1       30.71       20.68      3.43 o 
  -5   6   1      124.36      113.21      4.18 o 
  -4   6   1      331.79      293.38      8.18 o 
  -3   6   1        2.90        1.08      3.47 o 
  -2   6   1     1132.33     1199.34      8.95 o 
  -1   6   1      480.86      537.90      7.10 o 
   0   6   1      880.01      950.95      5.91 o 
   1   6   1      223.95      290.42      3.00 o 
   2   6   1      229.41      218.14      2.88 o 
   3   6   1      362.72      331.34      5.17 o 
   4   6   1       30.34       36.26      3.38 o 
   5   6   1        0.07       14.08      6.29 o 
   6   6   1      824.05      829.91     14.93 o 
   7   6   1     1167.88     1135.49     18.21 o 
   8   6   1      595.51      575.48     14.33 o 
   9   6   1        0.12       -0.02      5.94 o 
  10   6   1       50.89       54.16      8.10 o 
 -11   7   1       27.51       37.19      9.57 o 
 -10   7   1       15.54       10.96      8.95 o 
  -9   7   1       15.92        9.26      9.40 o 
  -8   7   1       11.68       -8.81      8.81 o 
  -7   7   1       53.99       54.06      7.31 o 
  -6   7   1      205.24      219.07      6.69 o 
  -5   7   1      673.03      728.91      8.97 o 
  -4   7   1       54.42       53.55      4.57 o 
  -3   7   1      359.45      403.91      6.38 o 
  -2   7   1      829.87      847.46      9.13 o 
  -1   7   1      322.52      327.29      4.07 o 
   0   7   1      257.36      275.11      3.36 o 
   1   7   1       81.02      118.03      3.34 o 
   2   7   1     1389.13     1430.58      6.00 o 
   3   7   1       31.05       47.80      2.93 o 
   4   7   1      311.49      350.72     10.58 o 
   5   7   1      311.39      337.29     11.12 o 
   6   7   1        3.32       -4.49      8.09 o 
   7   7   1       18.40       33.36      7.53 o 
   8   7   1      190.99      232.94     10.93 o 
   9   7   1      138.55      158.20      9.60 o 
  10   7   1        9.48       54.08      7.61 o 
 -10   8   1      255.86      256.52     13.83 o 
  -9   8   1       29.52       29.15      9.78 o 
  -8   8   1       11.03       14.48      9.02 o 
  -7   8   1       46.28       42.05      8.91 o 
  -6   8   1      102.01      112.03      5.85 o 
  -5   8   1      286.47      254.46      6.63 o 
  -4   8   1        8.80        1.51      7.44 o 
  -3   8   1       87.40       79.16      5.13 o 
  -2   8   1      298.86      270.72     12.89 o 
  -1   8   1     2411.65     2516.86     18.82 o 
   0   8   1        5.91       13.06      2.65 o 
   1   8   1       57.59       31.52      4.34 o 
   2   8   1      158.13      116.25      4.29 o 
   3   8   1      264.36      271.31      6.62 o 
   4   8   1      316.01      308.99     10.81 o 
   5   8   1       54.30       60.54      9.02 o 
   6   8   1        0.51       -5.49      8.05 o 
   7   8   1       14.33        8.54      8.10 o 
   8   8   1      398.43      384.68     14.54 o 
   9   8   1       18.09       10.59      8.75 o 
  10   8   1       89.50       88.04     12.00 o 
 -10   9   1        1.91       -9.91     11.16 o 
  -9   9   1        2.06       -4.36      9.22 o 
  -8   9   1        0.44        0.43      9.27 o 
  -7   9   1       16.13       22.38      8.92 o 
  -6   9   1       16.74       15.48      8.02 o 
  -5   9   1       97.38      104.90     16.13 o 
  -4   9   1      179.62      194.66      6.55 o 
  -3   9   1        8.97        6.83      4.68 o 
  -2   9   1       21.66       28.81      5.77 o 
  -1   9   1       86.47       73.71      3.44 o 
   0   9   1      284.70      282.84      4.80 o 
   1   9   1      445.03      463.19      5.83 o 
   2   9   1        4.63        0.05      3.20 o 
   3   9   1       22.09       20.78      4.70 o 
   4   9   1      119.72      123.07      9.03 o 
   5   9   1       76.59       86.39      9.16 o 
   6   9   1       99.56       98.35     10.02 o 
   7   9   1       39.32       40.31      8.91 o 
   8   9   1       82.55       66.67     10.95 o 
   9   9   1        0.01      -10.51     10.51 o 
  -9  10   1        1.23       13.06     10.29 o 
  -8  10   1       75.62       75.37      9.84 o 
  -7  10   1      442.45      485.80     14.72 o 
  -6  10   1      110.34      103.70      9.20 o 
  -5  10   1      149.03      140.22     19.74 o 
  -4  10   1        0.41        0.99      4.72 o 
  -3  10   1      329.00      313.29      7.48 o 
  -2  10   1       13.13       15.27      5.22 o 
  -1  10   1        5.90        2.29      3.16 o 
   0  10   1       19.26       21.87      3.06 o 
   1  10   1      429.76      423.78      6.32 o 
   2  10   1      163.20      170.41      6.61 o 
   3  10   1        1.22       -2.02      5.39 o 
   4  10   1      743.63      676.96     14.74 o 
   5  10   1      495.70      483.24     13.66 o 
   6  10   1      255.00      285.89     12.65 o 
   7  10   1        2.93       -3.08      8.22 o 
   8  10   1       15.44       -1.10     10.12 o 
   9  10   1       15.53       21.08     11.59 o 
  -9  11   1        0.19       -5.09      9.42 o 
  -8  11   1        2.21       24.76     10.26 o 
  -7  11   1       68.32       75.33     10.61 o 
  -6  11   1       33.13       47.43      9.82 o 
  -5  11   1      349.04      321.83     12.67 o 
  -4  11   1      114.33      115.53      6.30 o 
  -3  11   1        1.24        7.60      5.02 o 
  -2  11   1      754.10      760.41     14.06 o 
  -1  11   1       77.92       71.18      3.89 o 
   0  11   1      962.52      966.55     17.84 o 
   1  11   1       14.99       13.23      5.33 o 
   2  11   1        0.35       -3.15      5.25 o 
   3  11   1      341.55      277.47      7.96 o 
   4  11   1      120.97      135.01      9.47 o 
   5  11   1        3.97       12.15      8.00 o 
   6  11   1       12.12       27.43      9.00 o 
   7  11   1        0.09       -0.17      9.02 o 
   8  11   1       23.16       43.14     10.53 o 
  -8  12   1      102.64       99.74     10.52 o 
  -7  12   1        0.03       12.85      9.40 o 
  -6  12   1        9.48       -5.53     10.21 o 
  -5  12   1       78.50       89.15     10.39 o 
  -4  12   1       19.01       10.65      9.41 o 
  -3  12   1      496.79      495.57      9.26 o 
  -2  12   1      452.42      442.37     13.82 o 
  -1  12   1       28.70       30.32      3.66 o 
   0  12   1      115.68      115.74      5.54 o 
   1  12   1      814.20      828.45     33.54 o 
   2  12   1        8.08       15.57      5.74 o 
   3  12   1      352.64      363.73      9.21 o 
   4  12   1       14.56       -3.92      9.89 o 
   5  12   1       29.96       43.78      9.48 o 
   6  12   1      214.61      216.80     12.37 o 
   7  12   1       33.13       50.01     11.43 o 
   8  12   1        1.24       -1.90     10.58 o 
  -7  13   1       78.25       77.95     12.62 o 
  -6  13   1        2.49        6.55      9.52 o 
  -5  13   1        7.30       -0.76      9.82 o 
  -4  13   1       61.39       61.99     10.19 o 
  -3  13   1       95.06      116.93     11.91 o 
  -2  13   1        1.75        7.70     11.93 o 
  -1  13   1        1.22       -6.77      6.77 o 
   0  13   1        0.11       -4.61      4.61 o 
   1  13   1       53.40       61.67      6.09 o 
   2  13   1      228.79      237.81     23.71 o 
   3  13   1        0.09        8.97      8.41 o 
   4  13   1       62.92       72.77     11.67 o 
   5  13   1       62.08       44.23     10.03 o 
   6  13   1        3.04       26.41     11.02 o 
   7  13   1        3.50       -6.31      9.09 o 
  -6  14   1        0.41       -9.70     10.05 o 
  -5  14   1       84.68       96.66     11.35 o 
  -4  14   1       48.62       40.51     11.76 o 
  -3  14   1      268.59      299.94     14.78 o 
  -2  14   1       75.31       65.69     12.21 o 
  -1  14   1       77.20       90.56      5.46 o 
   0  14   1        0.02       -1.70      4.74 o 
   1  14   1      146.40      131.54      7.22 o 
   2  14   1      147.24      172.32     14.54 o 
   3  14   1       87.69      108.94     12.08 o 
   4  14   1        7.16        7.52     10.76 o 
   5  14   1        1.85       19.67     12.28 o 
   6  14   1       90.64       64.70     13.63 o 
  -5  15   1        1.42      -10.88     11.83 o 
  -4  15   1        5.72       32.76     11.39 o 
  -3  15   1       30.04       15.81     10.17 o 
  -2  15   1        0.05       -7.92     11.84 o 
  -1  15   1        3.87        6.18      6.84 o 
   0  15   1       61.50       73.81      6.20 o 
   1  15   1        2.82        8.12      7.91 o 
   2  15   1        0.01       -5.51      6.00 o 
   3  15   1        5.09       29.08     12.07 o 
   4  15   1        0.82       20.82     11.93 o 
   5  15   1       32.59       17.28     12.88 o 
  -4  16   1       12.32       11.25     13.48 o 
  -3  16   1       26.40       37.45     13.53 o 
  -2  16   1       13.88      -11.93     11.93 o 
  -1  16   1      132.46      115.50     11.51 o 
   0  16   1       80.23       86.45      6.95 o 
   1  16   1       25.73       34.74     19.35 o 
   2  16   1        4.99       -4.67      5.67 o 
   3  16   1       10.83       37.63     12.22 o 
 -12   0   2        0.41       18.03     12.31 o 
 -11   0   2      116.38      105.68     11.69 o 
 -10   0   2        9.13       19.46      6.86 o 
  -9   0   2      114.81       99.68      7.15 o 
  -8   0   2       24.97       28.04      5.60 o 
  -7   0   2       63.61       72.16      5.86 o 
  -6   0   2      362.54      386.65      8.29 o 
  -5   0   2       29.28       25.85      3.74 o 
  -4   0   2       46.84       45.80      3.32 o 
  -3   0   2     8814.48     8607.00     21.20 o 
  -2   0   2    82647.15    73875.35    293.66 o 
  -1   0   2     2467.26     2450.17     11.86 o 
   0   0   2      134.11      138.58      3.80 o 
   1   0   2     6493.32     6174.55     33.61 o 
   2   0   2      406.34      398.17      6.31 o 
   3   0   2        8.42        7.47      2.85 o 
   4   0   2        1.78       21.85      4.79 o 
   5   0   2      126.09      112.47      6.73 o 
   6   0   2      904.09      890.34     15.17 o 
   7   0   2      527.66      478.01     12.74 o 
   8   0   2      448.91      391.64     12.77 o 
   9   0   2       82.99       63.69      7.98 o 
  10   0   2      203.65      198.55     10.71 o 
  11   0   2      184.65      207.93     10.58 o 
 -12   1   2        3.00      -11.10     11.81 o 
 -11   1   2       16.26       19.92     10.43 o 
 -10   1   2        0.22        1.23      5.13 o 
  -9   1   2        2.52        1.92      4.12 o 
  -8   1   2        0.04       -3.40      3.40 o 
  -7   1   2      329.39      345.71      5.63 o 
  -6   1   2      286.28      296.27      6.77 o 
  -5   1   2        2.31        0.69      2.30 o 
  -4   1   2      136.60      169.08      2.99 o 
  -3   1   2      119.19      118.46      5.07 o 
  -2   1   2     5021.42     4823.89     25.51 o 
  -1   1   2       27.02       37.68      3.24 o 
   0   1   2     3127.57     3037.89      7.99 o 
   1   1   2     3652.20     3668.42     23.09 o 
   2   1   2      954.44      976.89      9.34 o 
   3   1   2      184.97      194.29      3.76 o 
   4   1   2      463.60      520.50     10.08 o 
   5   1   2       43.37       32.35      5.66 o 
   6   1   2        6.50       12.05      4.64 o 
   7   1   2       85.16       79.85      5.54 o 
   8   1   2      124.07      119.56      8.89 o 
   9   1   2        0.26       -0.69      6.92 o 
  10   1   2        4.19        4.96      8.91 o 
  11   1   2       26.88       10.90      5.96 o 
 -12   2   2       10.58        7.97     12.36 o 
 -11   2   2       14.90       33.70     10.76 o 
 -10   2   2       78.39       65.59      9.35 o 
  -9   2   2        0.92        0.47      7.04 o 
  -8   2   2       28.25       25.29      3.78 o 
  -7   2   2        4.49       -0.61      3.24 o 
  -6   2   2      427.90      394.40      9.19 o 
  -5   2   2      122.00      111.75      4.18 o 
  -4   2   2      858.82      785.44      8.30 o 
  -3   2   2     3768.02     3903.99     17.54 o 
  -2   2   2     3288.93     3214.38     16.76 o 
  -1   2   2    11468.66    11510.60     80.74 o 
   0   2   2       62.32       45.02      2.64 o 
   1   2   2      115.65       84.21      2.02 o 
   2   2   2     1558.65     1532.32     14.34 o 
   3   2   2     4218.94     4326.67     16.76 o 
   4   2   2       87.26      103.86      6.36 o 
   5   2   2      428.59      395.77      6.94 o 
   6   2   2      118.33      112.16      7.82 o 
   7   2   2      214.54      198.19      8.15 o 
   8   2   2      172.61      160.92      8.65 o 
   9   2   2      216.73      212.56     23.97 o 
  10   2   2       20.63       16.64      5.98 o 
  11   2   2        6.29       11.10     17.03 o 
 -11   3   2        0.76       -8.98      9.26 o 
 -10   3   2       30.78       26.40      5.78 o 
  -9   3   2       35.06       32.71      4.05 o 
  -8   3   2        1.17       -0.40      3.41 o 
  -7   3   2      175.04      180.74      4.79 o 
  -6   3   2      181.25      231.97     13.60 o 
  -5   3   2      413.09      431.73     10.70 o 
  -4   3   2        4.18        4.58      6.04 o 
  -3   3   2     1599.10     1707.44     15.98 o 
  -2   3   2     1142.83     1181.89      7.25 o 
  -1   3   2      289.23      260.64      5.32 o 
   0   3   2       90.99      100.70      3.07 o 
   1   3   2       94.62      109.05      1.98 o 
   2   3   2     2397.98     2562.59      9.26 o 
   3   3   2       95.53      105.05      2.26 o 
   4   3   2      106.99      169.83      3.27 o 
   5   3   2      330.98      322.21      9.66 o 
   6   3   2      910.94      950.20     15.88 o 
   7   3   2       97.42       90.32      8.29 o 
   8   3   2      155.40      131.34      6.79 o 
   9   3   2        1.49       -3.64      4.88 o 
  10   3   2       15.78       14.18     11.55 o 
  11   3   2       20.71       36.33     23.63 o 
 -11   4   2       19.64       38.02     20.14 o 
 -10   4   2       93.57      101.97      7.37 o 
  -9   4   2      122.01      139.74      6.57 o 
  -8   4   2      279.14      296.78     12.71 o 
  -7   4   2       38.06       37.68      6.01 o 
  -6   4   2       65.79       67.97      4.66 o 
  -5   4   2       63.08       54.23      3.16 o 
  -4   4   2     4291.98     4416.37     25.25 o 
  -3   4   2       16.12       22.05      6.27 o 
  -2   4   2      370.81      350.96      7.89 o 
  -1   4   2     1874.48     1992.49      5.36 o 
   0   4   2     5849.34     5776.03     16.04 o 
   1   4   2     4028.83     4121.38     20.59 o 
   2   4   2      627.45      616.83      6.57 o 
   3   4   2       59.05       94.56      1.81 o 
   4   4   2        2.93        4.63      3.12 o 
   5   4   2      428.88      444.72     10.81 o 
   6   4   2      829.45      811.81     15.04 o 
   7   4   2        4.25        5.51      6.84 o 
   8   4   2        5.32        4.92      7.36 o 
   9   4   2      301.96      292.25      8.43 o 
  10   4   2       55.43       58.38      5.27 o 
  11   4   2       61.42       79.27     43.38 o 
 -11   5   2       41.11       58.57      6.63 o 
 -10   5   2        0.07        8.63      5.63 o 
  -9   5   2       35.49       43.90      5.73 o 
  -8   5   2      220.91      236.58      7.41 o 
  -7   5   2      151.46      152.42     10.47 o 
  -6   5   2       82.62       97.92      5.59 o 
  -5   5   2      302.17      318.00      8.94 o 
  -4   5   2      421.51      420.72      6.56 o 
  -3   5   2     1670.74     1647.76     10.37 o 
  -2   5   2      174.44      180.31      4.74 o 
  -1   5   2      849.57      897.66     11.72 o 
   0   5   2      663.82      657.16      3.32 o 
   1   5   2     3442.24     3693.79     13.15 o 
   2   5   2      129.23      133.63      3.02 o 
   3   5   2      147.77      205.29      4.82 o 
   4   5   2      535.75      521.79      7.73 o 
   5   5   2        5.67        8.88      5.84 o 
   6   5   2       23.78       39.58      7.31 o 
   7   5   2      888.33      858.56     16.37 o 
   8   5   2       36.12       46.00      7.59 o 
   9   5   2      188.53      194.61     10.89 o 
  10   5   2      113.38      125.55      6.69 o 
 -11   6   2       16.32       40.36     10.16 o 
 -10   6   2        5.33        7.39      8.26 o 
  -9   6   2      264.96      265.71      8.87 o 
  -8   6   2      436.25      464.39     11.23 o 
  -7   6   2        1.99       -6.10      6.10 o 
  -6   6   2      181.10      178.13      6.60 o 
  -5   6   2       92.16       93.77      5.47 o 
  -4   6   2        1.09        7.39      3.96 o 
  -3   6   2      558.29      568.63      7.32 o 
  -2   6   2     1521.46     1412.62     10.17 o 
  -1   6   2      117.87      155.12      3.82 o 
   0   6   2        1.19        2.56      1.95 o 
   1   6   2     1397.20     1474.64      7.46 o 
   2   6   2      342.25      420.22      3.28 o 
   3   6   2      308.23      316.31      4.81 o 
   4   6   2      323.49      299.30      7.09 o 
   5   6   2     1700.45     1592.55     19.11 o 
   6   6   2      163.62      144.96      8.74 o 
   7   6   2       68.53       67.65      7.78 o 
   8   6   2       55.18       33.04      7.35 o 
   9   6   2        0.27       -7.27      7.27 o 
  10   6   2       10.62        4.71      6.68 o 
 -11   7   2       16.63       -6.52     11.57 o 
 -10   7   2        0.43       -9.74      9.74 o 
  -9   7   2       14.06       15.52      6.67 o 
  -8   7   2      112.91      111.26      6.57 o 
  -7   7   2        3.22       -5.38      5.38 o 
  -6   7   2       18.62       24.74      5.55 o 
  -5   7   2      936.90      982.13     10.36 o 
  -4   7   2      133.03      138.37     13.35 o 
  -3   7   2      156.57      154.22      5.57 o 
  -2   7   2      114.78      113.34      5.10 o 
  -1   7   2      267.88      273.86      4.79 o 
   0   7   2       27.77       27.97      2.79 o 
   1   7   2     1056.84     1109.24      5.75 o 
   2   7   2      296.20      318.62      4.67 o 
   3   7   2        1.75        4.96      2.80 o 
   4   7   2     1855.16     1841.74     20.08 o 
   5   7   2      120.65      108.04      8.63 o 
   6   7   2      208.37      219.13      9.81 o 
   7   7   2       35.07       60.27      8.00 o 
   8   7   2      155.61      197.91     10.44 o 
   9   7   2       21.34       31.22      8.18 o 
  10   7   2       10.92       61.85      9.08 o 
 -10   8   2      100.87      108.10     11.75 o 
  -9   8   2       23.04        8.41      9.08 o 
  -8   8   2       59.54       57.85      6.15 o 
  -7   8   2        5.50       14.38      5.24 o 
  -6   8   2       29.93       37.82      5.37 o 
  -5   8   2       84.13       99.13      5.76 o 
  -4   8   2        0.04       -3.74      5.12 o 
  -3   8   2      326.91      334.44     11.91 o 
  -2   8   2        9.11        7.15      3.71 o 
  -1   8   2       39.23       34.62      3.91 o 
   0   8   2       15.17       20.65      2.61 o 
   1   8   2      521.65      527.25      7.70 o 
   2   8   2       16.93       25.68      4.80 o 
   3   8   2      350.11      352.92      5.41 o 
   4   8   2      539.50      515.55      9.38 o 
   5   8   2      664.80      706.07     15.11 o 
   6   8   2        0.02       -1.33      8.57 o 
   7   8   2       21.25       19.57      9.11 o 
   8   8   2       33.56       37.52      9.00 o 
   9   8   2      116.38      124.08     10.48 o 
 -10   9   2      116.51      155.33     11.80 o 
  -9   9   2        2.18        6.87      8.63 o 
  -8   9   2        6.22        2.59      9.22 o 
  -7   9   2      244.04      273.57      7.60 o 
  -6   9   2      190.25      188.56      9.46 o 
  -5   9   2      176.98      182.30      8.28 o 
  -4   9   2       66.23       72.74      5.90 o 
  -3   9   2      506.25      499.78      8.39 o 
  -2   9   2      222.60      216.25     10.95 o 
  -1   9   2     1426.77     1465.43     18.80 o 
   0   9   2      515.52      481.49      9.71 o 
   1   9   2      121.50      128.76      7.72 o 
   2   9   2     1293.46     1355.17     12.44 o 
   3   9   2      301.03      304.03      7.47 o 
   4   9   2       12.08       22.10      5.53 o 
   5   9   2      971.02      966.39     17.45 o 
   6   9   2      679.51      639.36     15.78 o 
   7   9   2        1.79       -7.97      8.50 o 
   8   9   2       13.49        4.67     10.18 o 
   9   9   2       48.06       48.71     10.05 o 
  -9  10   2        9.19        3.31      9.98 o 
  -8  10   2       37.60       55.64      9.22 o 
  -7  10   2        1.37        3.42      9.19 o 
  -6  10   2       57.41       55.11     17.29 o 
  -5  10   2       10.49        5.51      5.36 o 
  -4  10   2       17.29       15.69      5.41 o 
  -3  10   2      104.89      105.71      6.34 o 
  -2  10   2       60.33       61.22      4.94 o 
  -1  10   2      132.42      143.77      5.63 o 
   0  10   2      248.58      223.20      5.94 o 
   1  10   2       49.26       44.92      5.33 o 
   2  10   2      163.61      156.46     12.31 o 
   3  10   2        5.58       10.88      5.64 o 
   4  10   2       53.98       42.95      5.91 o 
   5  10   2      142.67      144.87     10.21 o 
   6  10   2       13.23        8.11      8.01 o 
   7  10   2       15.69       15.30      8.68 o 
   8  10   2        2.88       11.74     10.89 o 
   9  10   2        0.99       10.33     10.88 o 
  -9  11   2       51.46       72.00     12.10 o 
  -8  11   2        3.84       -2.89     10.02 o 
  -7  11   2        1.79        2.82     10.02 o 
  -6  11   2        0.85       -6.67      6.67 o 
  -5  11   2      138.74      133.93     13.73 o 
  -4  11   2       64.13       74.62      9.07 o 
  -3  11   2      136.92      138.15     13.20 o 
  -2  11   2       29.20       17.87      5.90 o 
  -1  11   2      145.87      133.97      5.76 o 
   0  11   2      613.29      637.18     13.96 o 
   1  11   2       52.73       63.87      6.04 o 
   2  11   2        3.80       15.93      5.63 o 
   3  11   2        0.02        5.04      5.68 o 
   4  11   2      261.13      253.14      7.68 o 
   5  11   2       65.29       63.09      9.56 o 
   6  11   2      186.82      193.84     11.03 o 
   7  11   2       22.70       32.00      9.44 o 
   8  11   2      125.41      103.71     12.52 o 
  -8  12   2        6.28        4.19     12.22 o 
  -7  12   2        0.00      -10.19     10.19 o 
  -6  12   2       66.90       61.85     11.62 o 
  -5  12   2      216.71      213.81      7.77 o 
  -4  12   2      167.39      170.18      7.48 o 
  -3  12   2      657.93      649.73     15.07 o 
  -2  12   2      189.27      200.26      7.70 o 
  -1  12   2       93.05       89.97      5.36 o 
   0  12   2      138.41      119.52      9.54 o 
   1  12   2      232.08      199.11      9.11 o 
   2  12   2      123.51      119.23      6.82 o 
   3  12   2       16.97       11.27      5.62 o 
   4  12   2       16.86       13.24      8.57 o 
   5  12   2       45.53       26.16      9.71 o 
   6  12   2       83.09      126.54     11.69 o 
   7  12   2       10.36       -4.38     10.50 o 
  -7  13   2       19.23       37.61     11.81 o 
  -6  13   2       66.50       56.58     12.06 o 
  -5  13   2       94.22       98.79     10.98 o 
  -4  13   2       13.84       17.01      5.83 o 
  -3  13   2       89.30       93.02      7.96 o 
  -2  13   2        0.22       -3.79      5.59 o 
  -1  13   2       43.14       45.30      5.75 o 
   0  13   2      143.01      149.54      6.70 o 
   1  13   2       12.31       11.94     10.84 o 
   2  13   2      354.18      341.27     10.62 o 
   3  13   2       81.97       64.87      7.86 o 
   4  13   2      330.53      293.58     13.99 o 
   5  13   2      133.48      144.72     11.59 o 
   6  13   2       16.34        7.10      9.57 o 
  -6  14   2       30.01       68.15     13.39 o 
  -5  14   2       17.74       -0.72     11.93 o 
  -4  14   2      118.89      110.49     12.36 o 
  -3  14   2      191.34      203.48     24.00 o 
  -2  14   2       29.92       26.99      7.90 o 
  -1  14   2      125.09      101.84      5.47 o 
   0  14   2        0.52       -4.23      6.90 o 
   1  14   2      252.46      245.25      9.60 o 
   2  14   2        8.21        3.48      5.95 o 
   3  14   2        8.94       11.54     14.90 o 
   4  14   2        4.26       11.52     11.32 o 
   5  14   2       35.31       21.87     11.83 o 
   6  14   2        1.77       12.72     12.88 o 
  -5  15   2        4.87       40.33     11.64 o 
  -4  15   2        9.08      -12.59     12.59 o 
  -3  15   2        6.05       14.92     12.30 o 
  -2  15   2        7.78       24.30     12.90 o 
  -1  15   2      112.08      119.13      6.01 o 
   0  15   2        0.01       -3.96      8.35 o 
   1  15   2       17.63        4.60      9.89 o 
   2  15   2      135.93      167.29     13.21 o 
   3  15   2        0.03       -6.45      6.45 o 
   4  15   2        0.12        7.75     11.62 o 
  -2  16   2       29.61       25.20     12.67 o 
  -1  16   2        3.48       -7.22      7.22 o 
   0  16   2      105.48      139.53      7.70 o 
   1  16   2        8.94       -3.52     11.55 o 
   2  16   2        3.79       14.50      7.08 o 
 -12   1   3        7.83       25.34     18.08 o 
 -11   1   3       10.62        9.79      8.08 o 
 -10   1   3       59.81       56.10     11.75 o 
  -9   1   3       21.76       26.09     10.53 o 
  -8   1   3      842.30      794.21     17.12 o 
  -7   1   3      158.80      148.38      7.66 o 
  -6   1   3      371.42      374.19     10.60 o 
  -5   1   3        6.95        4.93      1.91 o 
  -4   1   3        8.22        1.82      1.57 o 
  -3   1   3        0.36        2.47      1.26 o 
  -2   1   3      351.98      393.65      8.72 o 
  -1   1   3     1302.67     1265.05      7.25 o 
   0   1   3        0.83        0.88      1.26 o 
   1   1   3     2630.38     2606.56     12.61 o 
   2   1   3      302.55      347.79      3.84 o 
   3   1   3     2984.73     3180.11     19.63 o 
   4   1   3       98.84      118.61      3.92 o 
   5   1   3      848.79      797.65     13.86 o 
   6   1   3      538.45      550.08      9.24 o 
   7   1   3      477.29      481.74      9.38 o 
   8   1   3        1.90        2.68     10.86 o 
   9   1   3       14.17        5.33      5.92 o 
  10   1   3      228.36      226.09      8.08 o 
 -11   2   3        0.10      -11.73     11.73 o 
 -10   2   3        9.82       15.58     11.34 o 
  -9   2   3      125.43      129.32     10.60 o 
  -8   2   3       14.70        7.58      7.35 o 
  -7   2   3        1.89        2.62      7.05 o 
  -6   2   3       73.22       62.97      5.62 o 
  -5   2   3       63.09       56.46      2.57 o 
  -4   2   3       50.37       48.55      3.01 o 
  -3   2   3        0.31        2.16      2.35 o 
  -2   2   3      774.11      750.05      9.07 o 
  -1   2   3       46.66       44.02      3.37 o 
   0   2   3       64.59       51.43      1.52 o 
   1   2   3      246.26      295.58      3.31 o 
   2   2   3     5498.70     5742.38     13.06 o 
   3   2   3      178.19      192.64      3.32 o 
   4   2   3       12.18       14.39      3.68 o 
   5   2   3       60.56       54.13      6.48 o 
   6   2   3       13.54       21.09      6.41 o 
   7   2   3        3.43       11.12      4.79 o 
   8   2   3      279.82      236.49     12.34 o 
   9   2   3       73.14       64.68     20.07 o 
  10   2   3        3.51        4.52     11.43 o 
 -11   3   3        5.70       27.19     11.81 o 
 -10   3   3      146.50      186.57     13.05 o 
  -9   3   3        0.05       16.02     10.34 o 
  -8   3   3       23.32       32.69      4.91 o 
  -7   3   3        3.03       11.29      4.41 o 
  -6   3   3        0.60        2.07      4.26 o 
  -5   3   3      119.45       99.97      5.70 o 
  -4   3   3      361.86      385.07      5.97 o 
  -3   3   3      973.98      915.33      7.97 o 
  -2   3   3      142.71      162.64      3.78 o 
  -1   3   3        7.21        4.19      1.53 o 
   0   3   3      103.41       81.12      1.63 o 
   1   3   3      310.91      357.21      3.93 o 
   2   3   3     1031.37     1017.60      8.30 o 
   3   3   3     3683.40     3732.51     14.40 o 
   4   3   3      148.50      153.95      5.26 o 
   5   3   3     1294.71     1304.37     17.33 o 
   6   3   3        0.21       -5.03      6.43 o 
   7   3   3        8.67        9.57      6.72 o 
   8   3   3      374.62      405.58      9.41 o 
   9   3   3      459.15      426.64      9.73 o 
  10   3   3       93.77       90.81     25.59 o 
 -11   4   3       29.52       31.15     11.43 o 
 -10   4   3       28.64       24.85     12.41 o 
  -9   4   3      166.41      183.52     11.07 o 
  -8   4   3        2.44        0.69      7.22 o 
  -7   4   3       21.98       22.90      5.11 o 
  -6   4   3       82.10       77.88      5.14 o 
  -5   4   3       39.56       34.39      4.33 o 
  -4   4   3        5.70       10.07      2.34 o 
  -3   4   3       27.52       22.49      2.61 o 
  -2   4   3      508.11      468.99      4.64 o 
  -1   4   3      287.81      282.44      3.91 o 
   0   4   3     1898.86     1851.46     10.70 o 
   1   4   3      576.42      625.61      4.14 o 
   2   4   3        2.66        1.88      1.90 o 
   3   4   3      189.46      189.39      4.08 o 
   4   4   3       40.52       54.06      4.35 o 
   5   4   3        0.71        2.29      6.05 o 
   6   4   3      498.26      512.20     13.16 o 
   7   4   3      147.59      138.13      8.95 o 
   8   4   3        2.33       -0.04      7.05 o 
   9   4   3       28.48       31.12      5.37 o 
  10   4   3        0.82        0.92      8.13 o 
 -11   5   3        0.02      -11.17     11.17 o 
 -10   5   3       60.11       63.81     10.72 o 
  -9   5   3       15.31       -5.56      6.34 o 
  -8   5   3      205.43      205.60      7.41 o 
  -7   5   3       33.07       36.92      5.48 o 
  -6   5   3       13.61       12.64      5.05 o 
  -5   5   3        6.05       10.83      4.50 o 
  -4   5   3     1127.58     1195.77     15.31 o 
  -3   5   3      764.18      808.90      6.15 o 
  -2   5   3       98.87       84.08      2.65 o 
  -1   5   3      370.25      306.03      4.93 o 
   0   5   3      495.17      545.28      4.80 o 
   1   5   3     1241.04     1190.90      8.98 o 
   2   5   3      301.37      272.97      4.84 o 
   3   5   3      348.25      389.84      5.40 o 
   4   5   3       84.49       82.86      3.75 o 
   5   5   3     1299.41     1238.15     12.32 o 
   6   5   3      263.15      243.13     10.29 o 
   7   5   3       15.02        3.80      6.78 o 
   8   5   3        4.77       -3.95      6.72 o 
   9   5   3       10.95        0.65      6.82 o 
  10   5   3       40.02       63.71      6.36 o 
 -11   6   3      237.60      254.45     15.33 o 
 -10   6   3        2.64        5.34     11.24 o 
  -9   6   3        2.94        6.82      6.32 o 
  -8   6   3       13.00        3.36      5.98 o 
  -7   6   3      105.05      102.90      6.43 o 
  -6   6   3       24.84       21.18      5.07 o 
  -5   6   3        3.59        3.47      4.53 o 
  -4   6   3      479.88      515.99     13.64 o 
  -3   6   3        3.72        3.90      4.84 o 
  -2   6   3      388.39      408.96      4.69 o 
  -1   6   3      404.78      434.47      3.46 o 
   0   6   3       34.56       26.93      3.36 o 
   1   6   3      254.95      223.10      4.29 o 
   2   6   3      124.16      117.99      3.70 o 
   3   6   3      294.03      317.90      5.12 o 
   4   6   3     2111.87     2072.44     12.08 o 
   5   6   3      156.89      166.07      8.62 o 
   6   6   3     1161.96     1113.57     17.94 o 
   7   6   3        9.45       -1.53      6.81 o 
   8   6   3       64.54       51.50      7.24 o 
   9   6   3       62.91       40.22      7.27 o 
  10   6   3       43.71       19.87      4.25 o 
 -10   7   3        0.55       14.88      9.52 o 
  -9   7   3       32.77       39.24      6.82 o 
  -8   7   3        1.79        2.99     10.96 o 
  -7   7   3      135.77      126.77      6.66 o 
  -6   7   3       76.23       85.17      6.01 o 
  -5   7   3        0.01        4.10      5.20 o 
  -4   7   3        0.05       -0.15      4.92 o 
  -3   7   3        2.72       -2.90      4.60 o 
  -2   7   3      803.50      786.75      9.50 o 
  -1   7   3     1653.74     1700.90     14.52 o 
   0   7   3      127.97      133.46      3.68 o 
   1   7   3       11.38       21.27      2.76 o 
   2   7   3     1138.77     1163.60      8.50 o 
   3   7   3        4.60        2.61      3.85 o 
   4   7   3       10.66       13.16      3.61 o 
   5   7   3      168.34      186.06      8.78 o 
   6   7   3      376.35      415.86     11.64 o 
   7   7   3      318.68      292.16     10.97 o 
   8   7   3       31.08       56.18      7.81 o 
   9   7   3       54.96       91.67      9.11 o 
 -10   8   3       10.70       23.33     10.15 o 
  -9   8   3       51.98       53.96     10.03 o 
  -8   8   3        0.92        1.99      5.29 o 
  -7   8   3       38.31       57.04      6.10 o 
  -6   8   3        0.56        5.22      5.48 o 
  -5   8   3       73.73       76.87      6.14 o 
  -4   8   3      472.70      467.21      8.64 o 
  -3   8   3      277.06      295.53      7.42 o 
  -2   8   3      100.02      113.35      4.54 o 
  -1   8   3        0.16        4.68      2.82 o 
   0   8   3      283.94      252.52      6.18 o 
   1   8   3       36.61       37.28      3.27 o 
   2   8   3      375.74      364.24      5.51 o 
   3   8   3       57.55       76.84      4.07 o 
   4   8   3        1.03       -3.01      3.59 o 
   5   8   3      145.13      127.30      9.37 o 
   6   8   3      159.62      151.66     10.58 o 
   7   8   3      132.89      126.76      9.59 o 
   8   8   3       61.87      107.79      8.98 o 
   9   8   3      306.57      335.35     12.59 o 
 -10   9   3        2.15       -0.91      9.10 o 
  -9   9   3       14.27       27.18     10.99 o 
  -8   9   3       22.75       29.10      6.31 o 
  -7   9   3        6.84       12.45      5.33 o 
  -6   9   3        1.45       -5.45      5.45 o 
  -5   9   3        0.00        1.42      5.36 o 
  -4   9   3      230.06      249.15      7.74 o 
  -3   9   3       10.78       15.11      7.48 o 
  -2   9   3        4.41        5.72      4.23 o 
  -1   9   3      134.92      157.62      5.50 o 
   0   9   3        3.41        6.90      5.01 o 
   1   9   3       81.79       79.27      8.49 o 
   2   9   3        4.90        5.01      4.80 o 
   3   9   3       16.43       13.89      4.90 o 
   4   9   3      139.09      116.09      6.48 o 
   5   9   3        7.78        8.11      8.32 o 
   6   9   3      192.30      163.97     10.16 o 
   7   9   3        3.31       -8.35      9.99 o 
   8   9   3       13.18       24.91     11.23 o 
   9   9   3       41.52       61.78     11.27 o 
  -9  10   3       78.75       74.33     11.23 o 
  -8  10   3        3.33       15.22     15.98 o 
  -7  10   3      151.89      150.04      7.70 o 
  -6  10   3      160.77      154.22     19.58 o 
  -5  10   3       51.31       54.22      6.39 o 
  -4  10   3        8.96        4.47      5.89 o 
  -3  10   3       10.40        3.13      5.58 o 
  -2  10   3       39.52       31.84      4.86 o 
  -1  10   3      217.41      221.18      6.08 o 
   0  10   3      148.37      141.29      6.65 o 
   1  10   3      281.02      249.33      7.33 o 
   2  10   3     1112.35     1048.69     12.12 o 
   3  10   3       50.22       45.88      9.31 o 
   4  10   3      219.02      195.76      7.00 o 
   5  10   3        7.28        4.21      7.82 o 
   6  10   3       48.50       52.87      9.72 o 
   7  10   3      146.30      157.81     12.40 o 
   8  10   3       95.66      103.02     12.63 o 
  -9  11   3       24.17       66.45     12.40 o 
  -8  11   3       29.44       12.15     11.20 o 
  -7  11   3       26.58       15.42     10.54 o 
  -6  11   3       21.34       19.24      6.25 o 
  -5  11   3       36.92       48.95     20.50 o 
  -4  11   3        9.37       10.90      5.72 o 
  -3  11   3       43.60       38.26      7.96 o 
  -2  11   3      963.25      976.91     11.66 o 
  -1  11   3      333.05      309.55      6.72 o 
   0  11   3       12.62       18.17      5.36 o 
   1  11   3      295.97      264.21     11.75 o 
   2  11   3        4.27       -4.52      5.39 o 
   3  11   3        1.14        5.85      8.98 o 
   4  11   3        1.08        5.76      7.02 o 
   5  11   3       42.06       26.04      8.20 o 
   6  11   3        0.67       11.80      9.60 o 
   7  11   3       29.47       16.86     10.49 o 
  -8  12   3       11.99       49.17     12.58 o 
  -7  12   3        0.51        1.24     10.06 o 
  -6  12   3        7.02        7.49      7.01 o 
  -5  12   3      100.92      101.85      7.26 o 
  -4  12   3      445.04      489.94     15.43 o 
  -3  12   3        1.72       -0.72      5.59 o 
  -2  12   3        0.06       -1.76      4.58 o 
  -1  12   3      394.99      393.33      8.14 o 
   0  12   3      217.32      220.48      7.62 o 
   1  12   3      367.41      354.13      8.61 o 
   2  12   3       21.14       24.06      7.93 o 
   3  12   3       55.36       45.43      6.20 o 
   4  12   3      201.04      225.31     11.05 o 
   5  12   3      135.27      142.65     11.02 o 
   6  12   3        0.39       -4.07      9.10 o 
   7  12   3        3.67       -9.57      9.57 o 
  -7  13   3        0.71        7.40     10.72 o 
  -6  13   3       14.83       10.48      6.38 o 
  -5  13   3       92.37      135.72      8.05 o 
  -4  13   3       63.57       57.31      9.99 o 
  -3  13   3       11.87       10.97      6.59 o 
  -2  13   3       18.78       26.47      6.66 o 
  -1  13   3        7.09        9.23      5.09 o 
   0  13   3       98.29       76.45      6.41 o 
   1  13   3        4.28        9.16      5.91 o 
   2  13   3       48.54       59.65      6.92 o 
   3  13   3       20.89       38.24      6.83 o 
   4  13   3       27.57       30.28     10.17 o 
   5  13   3        4.91       13.03     10.14 o 
   6  13   3        0.10       -8.47     10.52 o 
  -6  14   3        0.07        0.78     12.38 o 
  -5  14   3      115.39      114.39     24.73 o 
  -4  14   3      128.91      134.39      8.48 o 
  -3  14   3       29.08       32.61      7.30 o 
  -2  14   3       48.88       49.12     13.82 o 
  -1  14   3        2.41       12.25      5.25 o 
   0  14   3       68.96       85.84     11.08 o 
   1  14   3       54.02       47.18      9.01 o 
   2  14   3       25.37       28.67      6.25 o 
   3  14   3        9.32        4.70      7.52 o 
   4  14   3       80.87       99.61      7.59 o 
   5  14   3       79.76       53.59     12.18 o 
  -5  15   3       39.62       11.79     12.04 o 
  -4  15   3       20.55       16.17      6.78 o 
  -3  15   3        5.82       -6.48      7.22 o 
  -2  15   3      130.75      122.89     30.42 o 
  -1  15   3        0.32       -6.72      6.72 o 
   0  15   3        1.56       15.38      7.30 o 
   1  15   3        0.91        9.42      7.83 o 
   2  15   3        4.17        9.22     18.40 o 
   3  15   3       27.67       59.60     30.68 o 
  -2  16   3       75.74       86.07     10.26 o 
  -1  16   3       21.19       29.51      6.48 o 
   0  16   3        0.21        3.03      9.96 o 
   1  16   3        2.44        4.24      6.19 o 
 -11   0   4        0.77       -7.88     12.39 o 
 -10   0   4        4.96       -1.96     11.59 o 
  -9   0   4       36.61       21.48     11.06 o 
  -8   0   4      183.06      178.70     12.25 o 
  -7   0   4       94.10       75.97     11.34 o 
  -6   0   4      290.93      269.39     11.99 o 
  -5   0   4     2359.32     2349.36     21.96 o 
  -4   0   4     8115.48     7799.60     35.19 o 
  -3   0   4     3569.01     3488.18     21.81 o 
  -2   0   4      317.05      353.28      7.91 o 
  -1   0   4      813.29      728.03     27.26 o 
   0   0   4        1.85        1.40      2.82 o 
   1   0   4      516.25      454.38     14.31 o 
   2   0   4      488.76      538.94     11.70 o 
   3   0   4      437.54      421.30      6.71 o 
   4   0   4      382.27      426.56      7.70 o 
   5   0   4      156.22      158.70      6.02 o 
   6   0   4      817.25      813.82     16.01 o 
   7   0   4      434.98      411.74     12.80 o 
   8   0   4      493.74      492.38     14.18 o 
   9   0   4      140.94       99.69      8.70 o 
  10   0   4       46.08       45.76      7.09 o 
 -11   1   4        2.26        5.02      8.36 o 
 -10   1   4       10.05       14.61      7.25 o 
  -9   1   4      109.07      118.13     18.50 o 
  -8   1   4        5.70        7.51      9.83 o 
  -7   1   4       44.39       38.98      6.93 o 
  -6   1   4       89.26       92.31      7.27 o 
  -5   1   4       61.44       57.51      9.01 o 
  -4   1   4     1461.22     1346.46      6.90 o 
  -3   1   4      137.84      157.44      2.32 o 
  -2   1   4       51.38       40.06      3.72 o 
  -1   1   4      668.96      701.01     12.23 o 
   0   1   4      263.77      251.39      2.59 o 
   1   1   4     1305.52     1190.41      6.73 o 
   2   1   4        0.38        5.83      1.45 o 
   3   1   4       25.02       24.50      2.28 o 
   4   1   4       17.54       21.16      4.47 o 
   5   1   4      723.10      680.36      8.83 o 
   6   1   4       20.94       43.05      5.30 o 
   7   1   4       41.17       35.27      5.12 o 
   8   1   4        1.91        4.36      6.36 o 
   9   1   4      135.57      136.21     14.38 o 
  10   1   4        5.08       15.19     22.10 o 
 -11   2   4        4.65        3.93      8.89 o 
 -10   2   4       10.92       18.94     11.53 o 
  -9   2   4       37.92       44.22     11.25 o 
  -8   2   4       15.53       24.87     10.07 o 
  -7   2   4       17.41       33.67     10.27 o 
  -6   2   4      506.17      498.46     13.63 o 
  -5   2   4       16.68       23.50      7.92 o 
  -4   2   4      307.74      326.46      5.35 o 
  -3   2   4     1950.27     1975.17     10.03 o 
  -2   2   4      246.42      241.93      3.93 o 
  -1   2   4      445.99      456.08      8.66 o 
   0   2   4      239.64      276.48      4.99 o 
   1   2   4     1101.48     1077.96      9.65 o 
   2   2   4       64.62       67.83      2.56 o 
   3   2   4     1312.43     1111.10     15.55 o 
   4   2   4      532.92      506.23      8.62 o 
   5   2   4        0.87        0.62      4.40 o 
   6   2   4      181.57      169.52      9.00 o 
   7   2   4      247.79      274.71      7.77 o 
   8   2   4       96.79       81.53      6.17 o 
   9   2   4       21.16       23.89     19.12 o 
  10   2   4      297.07      293.55     20.27 o 
 -11   3   4       24.33       17.35     11.29 o 
 -10   3   4       16.65        0.02     11.43 o 
  -9   3   4       67.85       75.86     11.55 o 
  -8   3   4        3.47        3.54      9.00 o 
  -7   3   4       17.32       31.32     10.70 o 
  -6   3   4        2.11        7.28      9.45 o 
  -5   3   4      663.45      696.72      7.80 o 
  -4   3   4     1590.37     1599.42     25.72 o 
  -3   3   4      290.27      291.98      5.17 o 
  -2   3   4      228.68      223.71      3.99 o 
  -1   3   4       23.45       23.93      1.66 o 
   0   3   4     1438.15     1479.47      6.99 o 
   1   3   4       91.55       75.54      3.53 o 
   2   3   4      649.60      708.14      5.53 o 
   3   3   4      275.59      263.62      6.19 o 
   4   3   4     1110.03     1107.90     10.88 o 
   5   3   4      322.75      308.88      7.43 o 
   6   3   4      285.44      260.80     10.26 o 
   7   3   4       75.25       62.45      7.55 o 
   8   3   4       23.48       30.22      5.38 o 
   9   3   4       11.55       -0.88      4.43 o 
  10   3   4        2.84       47.89      8.42 o 
 -11   4   4       15.67       49.53     13.31 o 
 -10   4   4      100.01      131.83     13.10 o 
  -9   4   4       37.17       41.96     11.13 o 
  -8   4   4        5.92        8.82      9.89 o 
  -7   4   4      160.93      164.84     11.24 o 
  -6   4   4      341.01      363.03      7.23 o 
  -5   4   4       27.82       33.04     13.26 o 
  -4   4   4        6.64        2.63      4.16 o 
  -3   4   4     1589.70     1568.02     27.10 o 
  -2   4   4        0.70       -2.55      3.53 o 
  -1   4   4     2113.14     2194.30      6.90 o 
   0   4   4      629.26      628.92      3.48 o 
   1   4   4       24.70        8.36      1.82 o 
   2   4   4      429.74      455.14      4.69 o 
   3   4   4       17.93       21.49      2.57 o 
   4   4   4      305.43      295.00      5.38 o 
   5   4   4       37.24       26.17      4.90 o 
   6   4   4      128.13      106.76      8.24 o 
   7   4   4      126.11       87.41      8.22 o 
   8   4   4      255.83      261.75     11.35 o 
   9   4   4       41.67       68.12      5.68 o 
 -11   5   4       16.20       17.49     12.49 o 
 -10   5   4       18.96       21.63     11.86 o 
  -9   5   4       40.94       48.99      9.42 o 
  -8   5   4        4.93       13.02      8.74 o 
  -7   5   4       57.12       39.93      9.40 o 
  -6   5   4      423.46      436.44      8.72 o 
  -5   5   4      189.63      194.71      9.39 o 
  -4   5   4       59.96       71.49      5.43 o 
  -3   5   4       72.97       60.96      5.74 o 
  -2   5   4     1072.74     1069.74      6.43 o 
  -1   5   4      538.64      572.05      8.22 o 
   0   5   4      317.80      310.66      3.84 o 
   1   5   4      293.32      313.73      4.51 o 
   2   5   4      227.41      206.14      4.28 o 
   3   5   4       15.94       19.20      2.57 o 
   4   5   4      151.13      170.13      4.79 o 
   5   5   4      525.94      497.84     14.55 o 
   6   5   4      398.98      382.64     12.02 o 
   7   5   4      634.70      573.24     14.53 o 
   8   5   4       30.56        9.71      6.81 o 
   9   5   4       30.20        4.35      6.05 o 
 -11   6   4       20.96        0.67     11.75 o 
 -10   6   4       98.03       83.24     12.72 o 
  -9   6   4       15.53        3.33     10.22 o 
  -8   6   4       35.09       34.46     10.80 o 
  -7   6   4        1.68        3.87      9.78 o 
  -6   6   4        0.01        1.59     11.96 o 
  -5   6   4      328.72      313.35      7.29 o 
  -4   6   4      101.88      107.87      5.62 o 
  -3   6   4       27.29       30.78      3.57 o 
  -2   6   4       20.53       12.44      4.77 o 
  -1   6   4      553.84      562.23      4.78 o 
   0   6   4      770.26      806.80     11.70 o 
   1   6   4      108.97      103.44      2.99 o 
   2   6   4        3.78        3.13      2.43 o 
   3   6   4      907.48      877.87     10.83 o 
   4   6   4      324.90      330.03      5.87 o 
   5   6   4      161.13      139.96      6.94 o 
   6   6   4        3.47       -1.62      6.51 o 
   7   6   4        0.64       -5.95      6.82 o 
   8   6   4       31.80       14.92      7.15 o 
 -10   7   4       10.56       27.04     12.47 o 
  -9   7   4        1.03       -5.61     10.77 o 
  -8   7   4        8.69       -8.62      8.62 o 
  -7   7   4      146.19      160.59      6.52 o 
  -6   7   4       38.05       43.30      6.05 o 
  -5   7   4       65.63       73.85      6.26 o 
  -4   7   4      228.43      211.61      6.76 o 
  -3   7   4       84.20       82.82      5.68 o 
  -2   7   4      196.98      207.10      5.02 o 
  -1   7   4       94.95      103.13      3.82 o 
   0   7   4      147.24      147.46      4.16 o 
   1   7   4       54.19       48.53      3.43 o 
   2   7   4     1293.73     1260.62     13.77 o 
   3   7   4      193.48      186.17      4.96 o 
   4   7   4      212.01      197.42      5.20 o 
   5   7   4      183.64      194.63      6.34 o 
   6   7   4       68.18       72.29      7.23 o 
   7   7   4       54.27       68.39      7.69 o 
   8   7   4        0.00       14.68      7.17 o 
   9   7   4      121.15      163.79     10.42 o 
 -10   8   4        8.82       17.61     11.90 o 
  -9   8   4        7.58       11.86      9.89 o 
  -8   8   4        4.00       17.06      9.28 o 
  -7   8   4       61.27       57.40      6.52 o 
  -6   8   4        4.56       10.54      7.99 o 
  -5   8   4       90.37       94.22      6.22 o 
  -4   8   4        0.11       -1.23      5.90 o 
  -3   8   4       36.73       38.42      5.91 o 
  -2   8   4        2.34        2.78      5.31 o 
  -1   8   4      603.24      634.76      8.80 o 
   0   8   4       45.81       44.18      3.66 o 
   1   8   4      502.17      480.03      6.30 o 
   2   8   4      404.10      369.38      6.62 o 
   3   8   4      952.51      908.00     13.13 o 
   4   8   4      325.30      309.79      6.31 o 
   5   8   4       18.77       33.36      4.79 o 
   6   8   4        0.75       -4.80      7.68 o 
   7   8   4      107.96      105.71      8.49 o 
   8   8   4        1.02       33.85      7.36 o 
  -9   9   4       37.56       20.31      8.73 o 
  -8   9   4       29.05       25.97      9.52 o 
  -7   9   4       83.45      100.54      6.84 o 
  -6   9   4      148.80      175.50     14.33 o 
  -5   9   4       11.04       12.08      6.09 o 
  -4   9   4      182.60      204.81      7.64 o 
  -3   9   4      307.39      324.07      8.51 o 
  -2   9   4      439.37      425.00      8.98 o 
  -1   9   4      330.11      319.48      9.90 o 
   0   9   4      490.17      495.61      6.67 o 
   1   9   4       72.33       59.13      4.04 o 
   2   9   4        0.63        6.47      4.95 o 
   3   9   4     1511.42     1524.40     14.20 o 
   4   9   4      187.73      172.59      7.07 o 
   5   9   4        1.21       -2.45      7.78 o 
   6   9   4       46.30       34.58      8.48 o 
   7   9   4       84.91       88.97     11.29 o 
   8   9   4      118.19      173.95     13.22 o 
  -9  10   4        0.09        3.47      8.41 o 
  -8  10   4       16.17        4.86      6.24 o 
  -7  10   4       25.04       33.61      6.46 o 
  -6  10   4        0.62        0.33      8.95 o 
  -5  10   4       45.35       46.06      6.78 o 
  -4  10   4        2.83       -5.05      6.40 o 
  -3  10   4       10.00        8.70      7.79 o 
  -2  10   4      610.74      609.67     20.70 o 
  -1  10   4        0.00        6.61      7.69 o 
   0  10   4      288.33      277.94      7.52 o 
   1  10   4        0.98        4.12      5.31 o 
   2  10   4        2.10        4.79      4.86 o 
   3  10   4      230.96      216.66      7.19 o 
   4  10   4       14.20       33.28      5.68 o 
   5  10   4        7.40       -2.31      9.03 o 
   6  10   4        0.43        6.55      9.12 o 
   7  10   4        2.36       19.48     10.28 o 
  -8  11   4        0.27        2.12      6.58 o 
  -7  11   4      103.40      101.31     13.35 o 
  -6  11   4        1.02        0.42      5.82 o 
  -5  11   4        9.01        4.52     16.82 o 
  -4  11   4       32.27       26.08     12.34 o 
  -3  11   4       19.06       29.62     16.67 o 
  -2  11   4      349.09      353.52      9.16 o 
  -1  11   4        0.21       -2.58      7.52 o 
   0  11   4       36.60       15.93      8.53 o 
   1  11   4       30.28       20.71      6.17 o 
   2  11   4      290.64      270.50     13.46 o 
   3  11   4        3.11       -0.56      5.14 o 
   4  11   4      105.05      112.25      6.79 o 
   5  11   4      123.79      112.97     10.49 o 
   6  11   4       44.41       57.14     11.31 o 
   7  11   4      191.39      168.18     13.66 o 
  -7  12   4       38.75       41.35      6.91 o 
  -6  12   4       18.10        8.44      6.52 o 
  -5  12   4      197.43      216.98      8.27 o 
  -4  12   4       73.00       77.00      9.85 o 
  -3  12   4       12.22        2.15      5.82 o 
  -2  12   4        0.00       -2.78      6.44 o 
  -1  12   4       17.75       26.23      9.17 o 
   0  12   4        5.68       27.95      9.10 o 
   1  12   4        0.30        4.76     10.53 o 
   2  12   4       13.05       12.66      7.89 o 
   3  12   4      143.02      125.80      7.45 o 
   4  12   4       20.33       20.15      5.62 o 
   5  12   4       38.54       70.84     10.90 o 
  -7  13   4        3.33        0.16     13.31 o 
  -6  13   4        1.78       19.53     17.61 o 
  -5  13   4      110.02      138.51     21.83 o 
  -4  13   4        0.24       -1.62      6.32 o 
  -3  13   4       87.81       93.59      7.57 o 
  -2  13   4       33.57       32.41      9.07 o 
  -1  13   4        6.16       -5.67      7.41 o 
   0  13   4      126.83      133.51      9.35 o 
   1  13   4      206.44      219.56     11.33 o 
   2  13   4      290.12      273.05      8.59 o 
   3  13   4        7.87        3.58      5.84 o 
   4  13   4       45.43       64.15     15.27 o 
   5  13   4        2.66       -7.02     10.04 o 
  -5  14   4        3.80       -6.98      7.08 o 
  -4  14   4       31.33       34.55     14.27 o 
  -3  14   4        1.44       -6.69      6.69 o 
  -2  14   4        0.21       -0.30      9.68 o 
  -1  14   4      261.71      270.85     13.61 o 
   0  14   4       57.43       33.81      6.90 o 
   1  14   4        3.94        3.97      7.99 o 
   2  14   4       23.20       34.41      8.22 o 
   3  14   4       52.83       64.40     16.59 o 
   4  14   4        0.53       -6.70      9.66 o 
  -4  15   4        0.42       -3.38     12.86 o 
  -3  15   4       52.88       46.59     19.54 o 
  -2  15   4       11.04        6.56      7.82 o 
  -1  15   4        3.38       15.14      7.10 o 
   0  15   4      171.07      195.03     11.82 o 
   1  15   4       36.09       11.32      8.59 o 
   2  15   4        8.01       -1.79      6.28 o 
 -11   1   5        8.16       16.43      7.68 o 
 -10   1   5       66.69       47.24      8.23 o 
  -9   1   5       83.83       82.13      8.88 o 
  -8   1   5       38.99       39.59      7.22 o 
  -7   1   5       14.16       20.47      9.54 o 
  -6   1   5        0.28        5.25      6.74 o 
  -5   1   5        6.68       11.16      6.24 o 
  -4   1   5      117.15      101.29      5.89 o 
  -3   1   5      339.28      321.36      6.50 o 
  -2   1   5      214.78      232.78      5.53 o 
  -1   1   5      364.67      322.34      5.82 o 
   0   1   5       69.10       59.53      3.43 o 
   1   1   5     1212.97     1275.62     16.84 o 
   2   1   5      323.91      326.79      5.30 o 
   3   1   5      200.06      179.63      4.63 o 
   4   1   5      858.15      866.52      7.67 o 
   5   1   5      427.74      412.31      6.05 o 
   6   1   5       45.91       52.09      7.09 o 
   7   1   5       23.28       39.05     16.67 o 
   8   1   5      306.97      291.50     22.49 o 
   9   1   5       24.36       42.11      9.60 o 
 -11   2   5       31.66       21.89      9.34 o 
 -10   2   5       41.95       47.16      7.27 o 
  -9   2   5        4.68        1.67      7.03 o 
  -8   2   5        8.74        3.79      6.93 o 
  -7   2   5        0.07        4.51      6.51 o 
  -6   2   5       32.84       26.33      6.81 o 
  -5   2   5       39.81       33.78      6.00 o 
  -4   2   5       90.03       88.94      7.02 o 
  -3   2   5        5.53       -1.34      2.90 o 
  -2   2   5        1.59        0.87      2.93 o 
  -1   2   5      730.37      702.09      5.44 o 
   0   2   5     1234.83     1256.45     11.63 o 
   1   2   5        1.20        2.74      2.20 o 
   2   2   5       49.87       41.27      2.63 o 
   3   2   5       40.16       41.86      2.79 o 
   4   2   5        0.35       -0.96      3.32 o 
   5   2   5       79.55       78.39      6.84 o 
   6   2   5      229.94      208.50      8.04 o 
   7   2   5       53.13       46.72      5.45 o 
   8   2   5        1.58      -11.79     12.74 o 
   9   2   5       55.23       64.91      5.80 o 
 -11   3   5        1.91        7.87     13.90 o 
 -10   3   5       22.48       23.57      9.80 o 
  -9   3   5        4.62        9.52      8.45 o 
  -8   3   5       26.55       27.42     10.31 o 
  -7   3   5        0.02        2.24      9.64 o 
  -6   3   5       80.00       88.92     10.80 o 
  -5   3   5      663.37      642.44     10.15 o 
  -4   3   5       24.72       22.39      5.67 o 
  -3   3   5        0.25        2.80      3.05 o 
  -2   3   5        5.83        6.76      2.48 o 
  -1   3   5        5.66        7.27      2.28 o 
   0   3   5      113.49      107.30      4.24 o 
   1   3   5     1326.50     1315.76      8.29 o 
   2   3   5      486.22      506.27      5.20 o 
   3   3   5     1325.28     1260.65      8.25 o 
   4   3   5      385.01      348.87      6.85 o 
   5   3   5      302.74      244.70      7.27 o 
   6   3   5      393.44      400.21      8.90 o 
   7   3   5      306.86      306.78      8.41 o 
   8   3   5      186.35      182.61      7.67 o 
   9   3   5      149.77      164.00     27.13 o 
 -11   4   5       25.98       31.47     11.01 o 
 -10   4   5        0.65       -8.63     10.48 o 
  -9   4   5        5.41        0.28     10.70 o 
  -8   4   5       45.96       47.70     10.40 o 
  -7   4   5       10.11       19.00     10.03 o 
  -6   4   5       13.09        6.66      8.89 o 
  -5   4   5        5.65        6.22      9.47 o 
  -4   4   5       40.74       39.71      8.15 o 
  -3   4   5        0.69       -0.76      4.57 o 
  -2   4   5      295.36      282.17     12.02 o 
  -1   4   5       90.83      108.37      4.35 o 
   0   4   5       38.92       37.51      3.16 o 
   1   4   5      383.31      385.61      4.48 o 
   2   4   5       71.04       59.68      2.87 o 
   3   4   5        5.42        1.40      2.62 o 
   4   4   5      405.69      427.24      5.70 o 
   5   4   5      137.91      147.12      8.45 o 
   6   4   5        0.28        2.94     11.36 o 
   7   4   5      118.37       92.60      8.39 o 
   8   4   5       22.80       19.16      5.56 o 
   9   4   5       14.73       54.32      5.78 o 
 -10   5   5       12.55        6.11     10.00 o 
  -9   5   5       18.15        6.05     11.27 o 
  -8   5   5        5.86       -4.69      9.12 o 
  -7   5   5       45.15       55.64     10.16 o 
  -6   5   5       24.91       10.96     10.35 o 
  -5   5   5      148.62      156.12     10.24 o 
  -4   5   5        6.24       -0.19      7.84 o 
  -3   5   5       73.81       50.97      4.69 o 
  -2   5   5      406.21      408.62      6.69 o 
  -1   5   5       25.95       26.81      5.43 o 
   0   5   5       36.77       39.13      4.31 o 
   1   5   5      296.89      299.47      4.25 o 
   2   5   5      257.28      243.48      4.12 o 
   3   5   5      313.74      303.13      4.88 o 
   4   5   5      116.87      122.23      4.62 o 
   5   5   5        0.55       -0.21      5.71 o 
   6   5   5       55.55       59.68      9.08 o 
   8   5   5       28.83       -0.31      6.33 o 
   9   5   5        2.32       11.18      6.93 o 
 -10   6   5       17.14       34.07     12.47 o 
  -9   6   5        8.88       21.06     11.72 o 
  -8   6   5       12.72        3.94      8.86 o 
  -7   6   5       13.72        3.79      8.53 o 
  -6   6   5        0.18        7.70      8.77 o 
  -5   6   5        5.78        2.12      8.64 o 
  -4   6   5        4.87        3.69      7.98 o 
  -3   6   5       12.64        7.86      5.02 o 
  -2   6   5       70.94       70.39      8.63 o 
  -1   6   5        0.38        6.17      4.45 o 
   0   6   5        0.25       -0.89      2.67 o 
   1   6   5      413.89      421.70      7.19 o 
   2   6   5     1116.23     1088.80      9.84 o 
   3   6   5      372.13      328.50      4.94 o 
   4   6   5      719.61      692.34     10.29 o 
   5   6   5       26.55       19.08      8.02 o 
   6   6   5       25.21       41.72     20.24 o 
   7   6   5       36.94       32.12      6.95 o 
   8   6   5       74.86       61.63      8.41 o 
  -9   7   5       55.48       38.04     11.71 o 
  -8   7   5        0.14       -2.00      8.95 o 
  -7   7   5        4.71       28.90      9.05 o 
  -6   7   5       13.96        8.89      6.81 o 
  -5   7   5       50.79       47.36      9.60 o 
  -4   7   5        2.73        8.28      5.47 o 
  -3   7   5      416.11      425.08      8.93 o 
  -2   7   5       56.96       35.63      7.91 o 
  -1   7   5      270.02      261.55      8.47 o 
   0   7   5       30.20       29.62      5.13 o 
   1   7   5        3.25        3.71      5.19 o 
   2   7   5       82.59       87.13      4.40 o 
   3   7   5      242.74      236.56      6.47 o 
   4   7   5      530.53      504.76      8.19 o 
   5   7   5       61.39       81.12     10.62 o 
   6   7   5       40.46       55.60     10.94 o 
   7   7   5        0.78       21.62      5.68 o 
   8   7   5      426.63      457.65     13.90 o 
  -9   8   5       10.52       50.92     11.14 o 
  -8   8   5       25.48       20.49      8.29 o 
  -7   8   5        1.05       -2.84      8.55 o 
  -6   8   5       25.53       26.23      8.23 o 
  -5   8   5       39.77       31.77      8.87 o 
  -4   8   5      111.31      112.81      6.56 o 
  -3   8   5      158.71      167.98      7.08 o 
  -2   8   5       23.29       42.53      6.69 o 
  -1   8   5        8.27       11.87      4.74 o 
   0   8   5      328.01      335.51      7.85 o 
   1   8   5        0.04       -3.65      4.02 o 
   2   8   5       12.67       11.93      3.43 o 
   3   8   5       89.13       85.77      4.90 o 
   4   8   5        0.14       -0.78      4.66 o 
   5   8   5      194.99      223.29      7.36 o 
   6   8   5        0.04        7.61      4.79 o 
   7   8   5      403.82      453.35     13.32 o 
  -9   9   5        3.36       -0.56     10.07 o 
  -8   9   5       12.72       31.06      8.90 o 
  -7   9   5       11.22       13.44      8.88 o 
  -6   9   5       25.73       37.91      8.67 o 
  -5   9   5        5.18        2.30      6.14 o 
  -4   9   5       80.28       75.80      6.66 o 
  -3   9   5      398.02      370.31      8.77 o 
  -2   9   5      111.91      117.53      6.01 o 
  -1   9   5       58.60       46.43      5.01 o 
   0   9   5       29.83       32.07      4.81 o 
   1   9   5       39.02       27.49     11.69 o 
   2   9   5      352.50      337.45      7.89 o 
   3   9   5       26.04       21.98      5.07 o 
   4   9   5      239.29      220.38      7.50 o 
   5   9   5       42.79       42.16     10.37 o 
   7   9   5       45.15       51.73     11.03 o 
  -8  10   5       53.76       29.28     10.21 o 
  -7  10   5       15.83       28.72      8.82 o 
  -6  10   5       11.74       -2.78      9.03 o 
  -5  10   5       18.31        7.70      6.29 o 
  -4  10   5        0.05       -5.10      5.86 o 
  -3  10   5      162.77      173.04     20.98 o 
  -2  10   5      101.61      116.65      6.16 o 
  -1  10   5      513.44      519.43     14.45 o 
   0  10   5      310.58      293.17     12.60 o 
   1  10   5       10.91        9.93      8.11 o 
   2  10   5       59.35       72.46      9.34 o 
   3  10   5       21.56       19.08      5.30 o 
   4  10   5        7.67       24.23      5.80 o 
   5  10   5      272.28      252.02     17.32 o 
   6  10   5       69.83       87.32     10.67 o 
  -8  11   5        1.99       -7.29     11.05 o 
  -7  11   5        2.26       -3.98      9.68 o 
  -6  11   5        7.63        9.85     10.65 o 
  -5  11   5       78.65       66.04      7.24 o 
  -4  11   5      166.21      155.26      7.89 o 
  -3  11   5       93.61       91.16     15.90 o 
  -2  11   5        0.13        3.26      8.89 o 
  -1  11   5        5.36       -6.63      8.80 o 
   0  11   5        4.38       -4.32      8.82 o 
   1  11   5       15.87       17.88      7.56 o 
   2  11   5        0.73        1.62      7.37 o 
   3  11   5       49.47       44.40      8.90 o 
   4  11   5       38.53       30.86      5.69 o 
   5  11   5       44.46       62.37      6.61 o 
   6  11   5       40.50       38.76      9.61 o 
  -7  12   5        0.67      -11.09     11.09 o 
  -6  12   5       83.33       63.15     10.06 o 
  -5  12   5        6.04       15.90      8.60 o 
  -4  12   5       72.18       83.99      7.31 o 
  -3  12   5        2.04       -6.49      6.49 o 
  -2  12   5      123.88      128.56     10.65 o 
  -1  12   5      199.09      205.03     11.69 o 
   0  12   5        0.03        5.55      8.52 o 
   1  12   5       79.73       71.45      8.31 o 
   2  12   5       23.38       32.38      8.10 o 
   3  12   5       97.21       81.52      9.80 o 
   4  12   5        0.01        0.29      7.79 o 
   5  12   5       44.04       58.71      9.73 o 
  -6  13   5       37.11       27.17     10.58 o 
  -5  13   5       10.93        1.86     15.92 o 
  -4  13   5        6.21       12.54     12.29 o 
  -3  13   5        9.67       22.74      6.98 o 
  -2  13   5       29.09       22.49      8.30 o 
  -1  13   5        0.03       -9.76      9.76 o 
   0  13   5       32.90       34.66      7.61 o 
   1  13   5        2.45        5.97      7.67 o 
   2  13   5        2.98       -7.00      7.00 o 
   3  13   5        1.56       -1.52      7.79 o 
   4  13   5        3.88       11.71      7.48 o 
  -4  14   5       25.54       25.79     17.36 o 
  -3  14   5        1.41       -5.99      9.62 o 
  -2  14   5       25.26       42.88     11.15 o 
  -1  14   5        5.01       12.66     10.02 o 
   0  14   5        1.47        5.32      6.78 o 
   1  14   5        5.35       30.13      8.65 o 
   2  14   5       34.12       52.99     10.40 o 
 -11   0   6        4.59      148.21     15.50 o 
 -10   0   6        9.79       19.98     10.58 o 
  -9   0   6        7.16       12.62     10.52 o 
  -8   0   6       33.36       47.92     11.08 o 
  -7   0   6      588.82      568.20     15.53 o 
  -6   0   6       95.59       78.97     10.62 o 
  -5   0   6      298.90      326.46     12.66 o 
  -4   0   6       15.71       22.84      8.68 o 
  -3   0   6      472.05      474.46     11.26 o 
  -2   0   6      100.54      121.90     12.03 o 
  -1   0   6       22.85        7.70      3.82 o 
   0   0   6       73.64       70.66      4.43 o 
   1   0   6       36.62       35.78      6.02 o 
   2   0   6      380.66      383.85     19.96 o 
   3   0   6      270.19      246.85      6.58 o 
   4   0   6       41.81       55.05     11.02 o 
   5   0   6      266.01      249.67     10.78 o 
   6   0   6      723.25      704.18     45.35 o 
   7   0   6        0.35       39.77      7.71 o 
   8   0   6       34.58       12.32      6.28 o 
 -11   1   6        1.41       -7.00      9.36 o 
 -10   1   6       12.88        4.70      7.98 o 
  -9   1   6        1.77       -1.76      7.12 o 
  -8   1   6       93.54       87.14      8.31 o 
  -7   1   6        1.23        0.49      7.87 o 
  -6   1   6      550.53      510.63     12.57 o 
  -5   1   6       19.81       24.45      6.41 o 
  -4   1   6       38.69       29.53      6.30 o 
  -3   1   6      210.34      176.91      6.46 o 
  -2   1   6       68.75       75.70      6.44 o 
  -1   1   6       61.52       58.57      3.10 o 
   0   1   6        6.61        2.66      3.24 o 
   1   1   6       55.71       60.55      7.12 o 
   2   1   6        3.96        4.36      4.20 o 
   3   1   6     1006.99      991.06     10.49 o 
   4   1   6       38.80       31.62      3.11 o 
   5   1   6      277.90      265.38      5.33 o 
   6   1   6       39.40       15.14      4.13 o 
   7   1   6      131.05      111.45     14.06 o 
   8   1   6       13.17       61.21     29.54 o 
 -10   2   6        0.87       13.87      8.84 o 
  -9   2   6       19.40       29.66      7.17 o 
  -8   2   6       22.51       24.80      7.01 o 
  -7   2   6        2.49        9.81      7.98 o 
  -6   2   6       63.05       66.65      6.92 o 
  -5   2   6      774.30      726.25     10.91 o 
  -4   2   6       20.42       17.82      6.66 o 
  -3   2   6       14.08       18.01      4.88 o 
  -2   2   6      162.31      172.89      4.15 o 
  -1   2   6      344.65      349.55      7.54 o 
   0   2   6      323.26      297.51      5.37 o 
   1   2   6       38.74       27.33      3.52 o 
   2   2   6      562.70      509.04      8.99 o 
   3   2   6       38.90       49.70      5.07 o 
   4   2   6      240.63      231.93      5.61 o 
   5   2   6       17.02       30.14      3.72 o 
   6   2   6       27.18       45.40      4.25 o 
   7   2   6       64.43       41.59      4.86 o 
   8   2   6      259.24      307.88     51.68 o 
 -10   3   6        0.09       -5.40      8.33 o 
  -9   3   6        3.23       -5.33     10.03 o 
  -8   3   6       27.20       31.30      7.38 o 
  -7   3   6       22.15       19.23      6.96 o 
  -6   3   6      254.90      218.33      8.51 o 
  -5   3   6       66.23       53.47      6.52 o 
  -4   3   6        7.47        6.08      5.86 o 
  -3   3   6        0.20        4.01      4.74 o 
  -2   3   6       92.61       80.56      3.41 o 
  -1   3   6        0.40       -0.43      3.31 o 
   0   3   6      219.24      228.02      9.08 o 
   1   3   6      300.72      312.95      5.62 o 
   2   3   6      208.44      209.99      7.48 o 
   3   3   6      223.45      203.45      6.22 o 
   4   3   6      190.12      206.52      5.55 o 
   5   3   6       90.64       85.21      6.23 o 
   6   3   6        4.77       10.61      4.74 o 
   7   3   6        0.50       22.66      4.66 o 
   8   3   6       12.58       -6.23      6.23 o 
 -10   4   6        2.88       13.76     10.22 o 
  -9   4   6       29.78       20.68      7.64 o 
  -8   4   6       25.94       11.94      7.09 o 
  -7   4   6        1.14       -5.43      6.22 o 
  -6   4   6        3.47       -0.60      6.37 o 
  -5   4   6      200.49      180.18      7.87 o 
  -4   4   6      127.32      135.05     11.50 o 
  -3   4   6      758.46      763.55     19.52 o 
  -2   4   6        0.73        0.49      3.81 o 
  -1   4   6       10.60        9.62      3.40 o 
   0   4   6      113.90      120.86      9.01 o 
   1   4   6       17.98       17.65      3.37 o 
   2   4   6      122.91      115.35      7.27 o 
   3   4   6      117.58      115.86      4.35 o 
   4   4   6       64.69       65.67      3.99 o 
   5   4   6        0.04        9.98      4.60 o 
   6   4   6      323.73      347.96      8.79 o 
   7   4   6        6.09       18.41      6.89 o 
   8   4   6      240.80      275.32     10.88 o 
 -10   5   6        2.24       -6.40      8.63 o 
  -9   5   6        0.13       -2.38     12.22 o 
  -8   5   6       68.91       68.87     10.53 o 
  -7   5   6       62.64       46.29      9.50 o 
  -6   5   6       90.48       83.74     10.85 o 
  -5   5   6       70.54       56.68      6.22 o 
  -4   5   6       90.34      100.73      9.38 o 
  -3   5   6       53.97       58.65      7.78 o 
  -2   5   6      332.07      322.10      5.83 o 
  -1   5   6      418.25      392.73      8.93 o 
   0   5   6        0.12       -1.72      3.08 o 
   1   5   6       77.88       85.10      7.94 o 
   2   5   6       53.93       55.89      4.54 o 
   3   5   6       68.11       76.35      4.27 o 
   4   5   6      784.38      744.17      9.47 o 
   5   5   6      445.24      423.43     13.30 o 
   6   5   6        7.77        0.14      5.91 o 
   7   5   6       50.13       49.56      6.02 o 
 -10   6   6        0.96      -10.87     10.87 o 
  -9   6   6        0.12      -10.26     10.26 o 
  -8   6   6        1.01       -9.22     11.21 o 
  -7   6   6       56.84       54.22     10.58 o 
  -6   6   6        3.09       12.57      8.98 o 
  -5   6   6        2.00        1.33      7.74 o 
  -4   6   6        4.43        2.51      8.49 o 
  -3   6   6       21.69       17.04      8.90 o 
  -2   6   6      116.97      124.54     10.65 o 
  -1   6   6       31.16       19.56      4.68 o 
   0   6   6      227.32      226.76      6.93 o 
   1   6   6       63.13       55.48      5.31 o 
   2   6   6      164.89      151.26      6.33 o 
   3   6   6       96.70       88.80      4.32 o 
   4   6   6       27.58       29.04      5.04 o 
   5   6   6        0.07        1.83     11.42 o 
   6   6   6       29.70       22.90      6.41 o 
  -9   7   6       16.81       34.40     11.80 o 
  -8   7   6       14.27       41.80     10.41 o 
  -7   7   6        0.08       -6.24      9.41 o 
  -6   7   6       57.17       75.19     10.43 o 
  -5   7   6       40.24       25.30      9.06 o 
  -4   7   6      281.22      272.46     11.55 o 
  -3   7   6       84.66       82.11      9.46 o 
  -2   7   6        1.38        8.29      5.24 o 
  -1   7   6       36.63       39.57     14.45 o 
   0   7   6      362.85      380.67     15.22 o 
   1   7   6      121.72      131.57      6.11 o 
   2   7   6      220.30      199.24      6.84 o 
   3   7   6      187.87      182.17      6.52 o 
   4   7   6        1.89        3.55      7.43 o 
   5   7   6       62.14      103.13      9.76 o 
   6   7   6       68.36       80.20      5.47 o 
   7   7   6       55.49       78.30      7.66 o 
  -9   8   6        6.53        2.54     10.70 o 
  -8   8   6        0.01       -7.05      8.22 o 
  -7   8   6        3.65       12.88      9.32 o 
  -6   8   6        0.30       -5.95      7.96 o 
  -5   8   6       68.46       77.65     10.66 o 
  -4   8   6        5.94        1.41      9.19 o 
  -3   8   6      365.29      346.74     12.47 o 
  -2   8   6       23.10       31.19      8.97 o 
  -1   8   6      264.04      243.02      7.44 o 
   0   8   6       61.33       70.66      5.80 o 
   1   8   6      360.29      334.46      8.14 o 
   2   8   6      498.36      499.85      9.64 o 
   3   8   6        1.68        1.23      8.43 o 
   4   8   6       23.33       29.44     13.40 o 
   5   8   6       16.11       29.44      5.17 o 
   6   8   6        6.97       28.89      9.73 o 
  -8   9   6       63.05       67.87     12.16 o 
  -7   9   6        9.96        9.07      9.26 o 
  -6   9   6       38.35       46.93     11.02 o 
  -5   9   6       12.66        5.35      8.82 o 
  -4   9   6      130.88      119.67     11.00 o 
  -3   9   6      140.32      171.58     14.87 o 
  -2   9   6       70.10       83.86      8.12 o 
  -1   9   6        3.36        6.13      5.01 o 
   0   9   6       26.80       18.30     12.31 o 
   1   9   6      834.80      847.30     12.18 o 
   2   9   6        2.10        0.95      4.56 o 
   3   9   6        6.01       24.90     18.08 o 
   4   9   6       25.00       31.13     11.00 o 
   5   9   6       50.83       49.07      8.26 o 
   6   9   6      122.46      103.07     10.20 o 
  -8  10   6        1.45       12.95     10.29 o 
  -7  10   6        2.60       -5.07     10.79 o 
  -6  10   6        1.66       -8.18      8.18 o 
  -5  10   6       40.57       33.93     10.20 o 
  -4  10   6      163.89      177.61     11.17 o 
  -3  10   6        1.48       11.78     10.91 o 
  -2  10   6       75.04       69.61      6.54 o 
  -1  10   6       14.84        4.71      4.66 o 
   0  10   6        7.97        0.80      9.16 o 
   1  10   6      324.48      303.68     12.73 o 
   2  10   6       70.52       67.68      8.23 o 
   3  10   6        2.91        7.53      6.65 o 
   4  10   6        0.42        3.75      7.03 o 
   5  10   6        7.74        8.98      7.26 o 
  -7  11   6        0.02        5.50     10.29 o 
  -6  11   6       20.50        3.67     11.36 o 
  -5  11   6        3.58      -10.49     10.49 o 
  -4  11   6       32.82       21.82      8.75 o 
  -3  11   6        9.68       24.13      9.38 o 
  -2  11   6       28.54       41.17      9.68 o 
  -1  11   6       68.55       61.66     10.10 o 
   0  11   6      113.98      108.10     10.82 o 
   1  11   6       81.40       89.12      8.50 o 
   2  11   6        0.00       12.02      8.45 o 
   3  11   6       69.46       84.93      8.68 o 
   4  11   6        0.67       32.08      9.09 o 
  -6  12   6        0.35       -8.72     10.32 o 
  -5  12   6        2.13        1.10      9.38 o 
  -4  12   6        1.22        5.99      9.46 o 
  -3  12   6       22.71       12.62      8.39 o 
  -2  12   6       16.41       17.08      9.66 o 
  -1  12   6        4.24       11.50      8.78 o 
   0  12   6        4.40        7.25      9.53 o 
   1  12   6       35.82       12.06      7.94 o 
   2  12   6        4.55        2.89      7.16 o 
   3  12   6       61.46       66.09      8.68 o 
  -4  13   6        8.31        2.88      9.75 o 
  -3  13   6       25.52       30.55      9.22 o 
  -2  13   6        5.69       -0.05      8.80 o 
  -1  13   6      131.72       99.11     11.23 o 
   0  13   6       82.47       83.61     10.94 o 
   1  13   6        9.99       15.27      9.16 o 
   2  13   6       30.25        3.56      8.28 o 
  -1  14   6        1.60        2.44     11.06 o 
 -10   1   7        0.08       16.75      8.85 o 
  -9   1   7        1.53       11.39      8.22 o 
  -8   1   7        1.82        2.73      7.55 o 
  -7   1   7        2.75        7.32      7.24 o 
  -6   1   7       45.60       44.75      7.06 o 
  -5   1   7       17.29       12.38      5.89 o 
  -4   1   7       81.17       79.18      6.43 o 
  -3   1   7        3.24       14.34      4.72 o 
  -2   1   7      100.42      106.38      9.40 o 
  -1   1   7      160.94      159.37      6.14 o 
   0   1   7      150.12      145.67      6.16 o 
   1   1   7       13.81       11.10      4.79 o 
   2   1   7      604.44      605.31     10.31 o 
   3   1   7       63.52       67.26      5.58 o 
   4   1   7       71.39       72.15     20.09 o 
   5   1   7       85.21      112.94     11.66 o 
   6   1   7      155.20      165.12     11.29 o 
   7   1   7      152.42      169.82     46.00 o 
 -10   2   7        0.17       -8.07      8.07 o 
  -9   2   7        0.79       -2.33      7.32 o 
  -8   2   7       19.29       13.39      7.19 o 
  -7   2   7       49.42       46.09      7.48 o 
  -6   2   7        0.73        1.74      6.67 o 
  -5   2   7        5.03        2.48      5.69 o 
  -4   2   7        3.22        2.12      5.33 o 
  -3   2   7      197.75      205.23     15.29 o 
  -2   2   7       62.46       58.48      5.88 o 
  -1   2   7       31.95       31.91      4.08 o 
   0   2   7       40.82       46.30     10.55 o 
   1   2   7       82.43       74.58      5.30 o 
   2   2   7        3.65        3.16      4.55 o 
   3   2   7      267.44      279.47     13.40 o 
   4   2   7       37.85       30.86      6.04 o 
   5   2   7        4.94       19.69      6.48 o 
   6   2   7       10.02        0.43     16.08 o 
   7   2   7       33.29       75.30     42.56 o 
 -10   3   7        8.33        6.73      8.68 o 
  -9   3   7        0.54        6.49      7.04 o 
  -8   3   7        0.20       -2.37      7.68 o 
  -7   3   7       78.35       67.64      8.27 o 
  -6   3   7        3.22        3.27      5.87 o 
  -5   3   7        3.07        6.01      6.16 o 
  -4   3   7       50.55       54.81      7.33 o 
  -3   3   7        5.98       26.11      5.56 o 
  -2   3   7       23.60       27.50      3.96 o 
  -1   3   7      266.64      264.12      5.92 o 
   0   3   7      528.54      545.12      7.36 o 
   1   3   7      211.76      216.20      6.82 o 
   2   3   7      258.78      263.00     14.61 o 
   3   3   7      398.29      380.45      8.83 o 
   4   3   7      161.93      175.23      7.20 o 
   5   3   7       19.76       33.48      8.74 o 
   6   3   7       65.40       89.98      8.98 o 
   7   3   7      148.54      118.44      5.77 o 
  -9   4   7        0.00       -1.41      8.29 o 
  -8   4   7        0.62        5.30      7.48 o 
  -7   4   7       23.46       28.12      7.55 o 
  -6   4   7       11.43        9.01      9.84 o 
  -5   4   7        6.44        1.48      5.26 o 
  -4   4   7       50.61       84.63     17.71 o 
  -3   4   7       47.46       78.75      8.49 o 
  -2   4   7        2.99        6.61      3.67 o 
  -1   4   7      102.65      112.84      8.28 o 
   0   4   7       32.82       37.15      3.82 o 
   1   4   7       10.00        9.45      3.45 o 
   2   4   7      104.63      104.26      5.61 o 
   3   4   7       19.03        5.76      8.54 o 
   4   4   7        0.02      -11.78     13.83 o 
   5   4   7      145.14      140.23     12.11 o 
   6   4   7       61.93       78.40      9.50 o 
   7   4   7        0.26       34.53     16.85 o 
  -9   5   7        2.22       -0.88     11.25 o 
  -8   5   7        0.30       -2.76      7.14 o 
  -7   5   7       60.47       61.29      7.69 o 
  -6   5   7       29.19       21.30      6.23 o 
  -5   5   7       16.46       16.91      9.19 o 
  -4   5   7        1.86        4.47      8.27 o 
  -3   5   7       26.22       21.92      6.95 o 
  -2   5   7       39.99       37.86      6.40 o 
  -1   5   7        5.77        8.26      3.40 o 
   0   5   7      158.41      146.49      4.92 o 
   1   5   7       37.47       30.44      6.69 o 
   2   5   7      118.58      101.83      4.68 o 
   3   5   7       32.68       35.77      4.76 o 
   4   5   7       21.75       30.37      4.35 o 
   5   5   7        9.29        4.04      7.15 o 
   6   5   7       60.32       64.56      9.29 o 
  -9   6   7        3.05       14.18      7.66 o 
  -8   6   7        0.11        8.25      8.34 o 
  -7   6   7        0.27        3.15      6.49 o 
  -6   6   7        3.73        1.28      9.49 o 
  -5   6   7        8.77        6.88      8.13 o 
  -4   6   7        1.42        2.34      7.57 o 
  -3   6   7        3.61        8.80      5.72 o 
  -2   6   7        5.96        2.60      5.43 o 
  -1   6   7      262.68      261.58      8.81 o 
   0   6   7       19.33       20.35      6.64 o 
   1   6   7      531.86      503.65      9.84 o 
   2   6   7      183.22      179.62      6.79 o 
   3   6   7       25.71       25.05      7.22 o 
   4   6   7        1.06       24.48     13.80 o 
   5   6   7        7.27       13.44      6.41 o 
   6   6   7       32.62       58.30      7.73 o 
  -8   7   7        2.45       -6.98      6.98 o 
  -7   7   7        2.64       13.66      9.33 o 
  -6   7   7        0.84       -3.06      8.42 o 
  -5   7   7      116.62      118.95     11.05 o 
  -4   7   7       26.66       18.81      9.29 o 
  -3   7   7       17.14       22.03     14.48 o 
  -2   7   7        1.10        5.95      5.18 o 
  -1   7   7       76.65       83.11      5.82 o 
   0   7   7        7.51        7.04      5.26 o 
   1   7   7      305.91      267.89      7.94 o 
   2   7   7       59.39       47.92      5.16 o 
   3   7   7       11.23        8.92      9.55 o 
   4   7   7       21.94       42.10      7.91 o 
   5   7   7       90.24      110.31      9.07 o 
   6   7   7      221.04      254.22     11.34 o 
  -8   8   7        5.60       32.32     11.35 o 
  -7   8   7        2.80       -8.17     10.62 o 
  -6   8   7        5.29       -0.31      9.51 o 
  -5   8   7        9.17       -4.70     10.04 o 
  -4   8   7       36.67       34.31     10.30 o 
  -3   8   7       37.18       56.34     11.18 o 
  -2   8   7        6.81       11.88      5.29 o 
  -1   8   7        0.03       -5.25      5.25 o 
   0   8   7      105.21       91.20      6.25 o 
   1   8   7       61.88       61.23     11.48 o 
   2   8   7       82.47       82.93      8.78 o 
   3   8   7       49.35       64.58     15.06 o 
   4   8   7       23.54       25.35      4.41 o 
   5   8   7      209.98      257.32     11.47 o 
  -7   9   7        0.08       12.47     10.68 o 
  -6   9   7       10.56       -5.17     10.80 o 
  -5   9   7      154.57      141.53     12.61 o 
  -4   9   7       37.02        7.18     10.31 o 
  -3   9   7       19.83       44.00     15.43 o 
  -2   9   7        2.23      -10.45     18.07 o 
  -1   9   7        7.93        2.91     14.19 o 
   0   9   7       61.07       54.25      6.16 o 
   1   9   7        0.08        6.14      6.28 o 
   2   9   7       35.97       42.90     16.99 o 
   3   9   7        1.34       17.28     15.08 o 
   4   9   7        9.22       35.22     31.89 o 
   5   9   7       26.49       83.96      8.87 o 
  -6  10   7        8.58       15.37     11.23 o 
  -5  10   7        1.82       -9.67      9.67 o 
  -4  10   7        1.07       47.60     17.61 o 
  -3  10   7       72.23      156.28     54.15 o 
  -2  10   7      101.96       97.38      6.86 o 
  -1  10   7       77.30       65.62      9.11 o 
   0  10   7        9.57       30.31     12.08 o 
   1  10   7        0.65       10.77      8.28 o 
   2  10   7        0.15       11.53      8.51 o 
   3  10   7      255.01      276.27     12.31 o 
   4  10   7        7.65       24.03      6.96 o 
  -5  11   7       19.22       37.13      9.39 o 
  -4  11   7        5.35        0.47      9.69 o 
  -3  11   7        0.02        1.81      8.87 o 
  -2  11   7        2.59       22.37     10.04 o 
  -1  11   7        0.00       -3.42      8.54 o 
   0  11   7        5.77       -5.30      8.27 o 
   1  11   7       67.70       72.89      9.67 o 
   2  11   7      101.28      116.79     10.68 o 
   3  11   7        3.45       18.76      7.79 o 
  -4  12   7       56.64       71.14     11.41 o 
  -3  12   7        8.22       -3.27      8.49 o 
  -2  12   7        8.39       -3.60      7.75 o 
  -1  12   7        4.43       16.40     10.51 o 
   0  12   7        0.98       14.54      8.71 o 
   1  12   7       58.03       47.18      7.97 o 
  -9   0   8       64.82       44.88     12.10 o 
  -8   0   8        6.57        2.33     11.15 o 
  -7   0   8       25.82       30.53     10.11 o 
  -6   0   8       20.26       17.02      9.91 o 
  -5   0   8       50.43       43.76      8.78 o 
  -4   0   8        3.34       23.89     17.12 o 
  -3   0   8        5.89       43.95      7.64 o 
  -2   0   8      116.57      131.46      8.58 o 
  -1   0   8       27.70       30.84      7.58 o 
   0   0   8       68.14       73.93      7.77 o 
   1   0   8      373.97      387.60     12.54 o 
   2   0   8       60.34       72.11      7.89 o 
   3   0   8       77.72       90.16      8.61 o 
   4   0   8      289.32      309.97     12.69 o 
   5   0   8       35.77       43.23      7.33 o 
   6   0   8        3.57       33.37      7.41 o 
  -9   1   8       14.26       21.78      7.93 o 
  -8   1   8       38.28       36.78      8.34 o 
  -7   1   8        0.64       -5.41      6.89 o 
  -6   1   8        1.08        9.94      8.03 o 
  -5   1   8        0.23       -3.32      5.85 o 
  -4   1   8        1.05       12.23      5.09 o 
  -3   1   8       18.19       43.40      6.67 o 
  -2   1   8        5.78        7.75      4.56 o 
  -1   1   8        3.02        4.09      5.05 o 
   0   1   8       45.80       38.76      5.02 o 
   1   1   8      236.06      252.39     13.14 o 
   2   1   8        0.83       23.10      7.20 o 
   3   1   8      234.81      217.00     37.14 o 
   4   1   8       70.17       77.16     26.00 o 
   5   1   8       13.71       39.43      8.40 o 
   6   1   8        7.95       67.46     37.06 o 
  -9   2   8        3.54       -4.28      7.51 o 
  -8   2   8        0.01       -7.74      7.74 o 
  -7   2   8       93.69       98.57      8.39 o 
  -6   2   8        7.43       -1.13      6.45 o 
  -5   2   8        3.51        7.11      6.36 o 
  -4   2   8      145.93      142.46     11.14 o 
  -3   2   8        2.07       -0.72      4.71 o 
  -2   2   8       14.17        3.69      3.80 o 
  -1   2   8        4.97       -3.20      4.54 o 
   0   2   8      269.91      265.70      7.84 o 
   1   2   8      198.84      189.51     16.26 o 
   2   2   8       12.22       25.83     11.32 o 
   3   2   8        0.02       10.17     10.06 o 
   4   2   8        7.19       18.36     11.40 o 
   5   2   8       89.38      100.00     15.42 o 
   6   2   8       69.88      101.64      9.88 o 
  -9   3   8        2.97        9.82      8.24 o 
  -8   3   8       64.73       55.66      7.90 o 
  -7   3   8       67.75       42.81     11.27 o 
  -6   3   8       16.80       13.92      6.76 o 
  -5   3   8       32.59       30.31      8.85 o 
  -4   3   8       73.84       84.19     22.79 o 
  -3   3   8       11.95        7.76      4.75 o 
  -2   3   8      167.89      150.90      6.63 o 
  -1   3   8       18.77        6.30      4.88 o 
   0   3   8       33.79       25.51      6.71 o 
   1   3   8      107.95      113.71      6.22 o 
   2   3   8      175.34      193.80      7.22 o 
   3   3   8       73.41       85.54      6.18 o 
   4   3   8        5.36       41.71     14.61 o 
   5   3   8        0.20        0.98      5.08 o 
   6   3   8       20.11       20.02      7.39 o 
  -8   4   8        5.72        4.03     11.57 o 
  -7   4   8       25.62       35.67      7.70 o 
  -6   4   8      101.74      120.88     11.30 o 
  -5   4   8       51.50       99.74     33.54 o 
  -4   4   8       11.50       52.44      5.41 o 
  -3   4   8        6.07       -2.73      4.52 o 
  -2   4   8       57.94       58.09      4.39 o 
  -1   4   8        0.35       -4.79      4.79 o 
   0   4   8        1.62       -0.12     11.74 o 
   1   4   8       25.28       23.99      4.27 o 
   2   4   8       29.44       30.20     12.22 o 
   3   4   8       84.52       84.79     18.92 o 
   4   4   8       48.81       44.81     10.19 o 
   5   4   8       52.06       90.40     33.88 o 
  -8   5   8       12.84       24.15     23.86 o 
  -7   5   8       23.30       23.57     10.68 o 
  -6   5   8       12.66       25.21     10.02 o 
  -5   5   8       10.68        8.12      8.06 o 
  -4   5   8       10.02       37.91     23.83 o 
  -3   5   8       60.71       80.99     24.60 o 
  -2   5   8        3.47       -5.02      5.54 o 
  -1   5   8        6.88        3.25     11.33 o 
   0   5   8       33.02       26.05      5.90 o 
   1   5   8       22.53       17.55      7.03 o 
   2   5   8      351.40      357.40      8.77 o 
   3   5   8      106.82      108.62     17.94 o 
   4   5   8       66.28       72.92      8.78 o 
   5   5   8       11.48       13.88      7.80 o 
  -8   6   8        0.75       -5.20     10.93 o 
  -7   6   8        8.42       14.16      9.35 o 
  -6   6   8       23.37       10.96     10.30 o 
  -5   6   8        6.25        6.42      8.12 o 
  -4   6   8        0.02        6.59     12.30 o 
  -3   6   8        4.00       27.54     24.26 o 
  -2   6   8      135.32      120.49      6.94 o 
  -1   6   8        2.91       -0.33      4.85 o 
   0   6   8       41.09       39.70      5.86 o 
   1   6   8        5.68       -1.00      6.02 o 
   2   6   8       35.46       50.29      8.27 o 
   3   6   8        0.59        6.93      7.49 o 
   4   6   8       11.74       25.35      7.26 o 
   5   6   8        2.29       -6.90      6.90 o 
  -7   7   8        1.94       -3.94      8.70 o 
  -6   7   8       61.95       51.66     11.33 o 
  -5   7   8       67.92       62.86      9.56 o 
  -4   7   8        7.67       21.42     11.99 o 
  -3   7   8       31.69       57.04     25.37 o 
  -2   7   8        5.19       -2.39      5.77 o 
  -1   7   8        0.07       -5.16      5.16 o 
   0   7   8       59.30       46.30      5.79 o 
   1   7   8       97.49      109.09     11.61 o 
   2   7   8       18.79       42.19      7.93 o 
   3   7   8        7.92       28.79      7.64 o 
   4   7   8      123.51      170.74     10.68 o 
  -7   8   8        8.21        7.37      8.63 o 
  -6   8   8        0.88       -5.65     10.41 o 
  -5   8   8       78.26       71.33     10.16 o 
  -4   8   8       16.63       15.84     11.20 o 
  -3   8   8       35.19       59.63     13.57 o 
  -2   8   8       11.59       19.29      5.93 o 
  -1   8   8       52.42       57.70      6.25 o 
   0   8   8      283.47      303.38     16.23 o 
   1   8   8        3.37       20.24      8.19 o 
   2   8   8       15.36       39.70     30.98 o 
   3   8   8        0.10       49.18      7.20 o 
  -6   9   8       21.85       34.49     11.48 o 
  -5   9   8       28.33       14.28      9.50 o 
  -4   9   8        1.34       50.43     19.60 o 
  -3   9   8        1.45        3.47      5.73 o 
  -2   9   8       20.92       20.70      6.21 o 
  -1   9   8      261.41      268.53     14.66 o 
   0   9   8       26.00       41.94      8.33 o 
   1   9   8        0.04       27.29     12.28 o 
   2   9   8        5.06       16.91     10.99 o 
   3   9   8       18.82       41.63     12.08 o 
  -5  10   8        1.62       82.67     52.96 o 
  -4  10   8       34.81      105.00     50.39 o 
  -3  10   8        0.01       -7.66     16.30 o 
  -2  10   8        3.67       10.86     10.55 o 
  -1  10   8      100.14       70.79      6.81 o 
   0  10   8       32.02        7.33      5.41 o 
   1  10   8        1.94       15.90      8.36 o 
  -2  11   8       20.10       17.62      9.54 o 
  -1  11   8       71.68       78.30     11.53 o 
  -8   1   9        4.34       13.65      7.76 o 
  -7   1   9        0.00       -5.13      7.19 o 
  -6   1   9       19.99       11.52      9.36 o 
  -5   1   9       16.93       38.46      8.85 o 
  -4   1   9        5.18       66.07     22.29 o 
  -3   1   9       23.45       13.13      7.88 o 
  -2   1   9       50.77       40.56      9.88 o 
   0   1   9      161.57      150.62      7.26 o 
   1   1   9        1.01       -4.50      4.50 o 
   2   1   9       28.90       19.23      9.01 o 
   3   1   9       66.35       56.19     25.96 o 
   4   1   9       15.88       50.68      8.28 o 
  -7   2   9        1.00      -11.90     11.90 o 
  -6   2   9        0.08       17.83      9.41 o 
  -5   2   9       34.25       56.11     17.76 o 
  -4   2   9        4.54       29.25      7.10 o 
  -3   2   9        9.26       20.41      5.13 o 
  -2   2   9       31.05       34.59     10.63 o 
  -1   2   9       42.29       50.40     11.54 o 
   0   2   9        3.15       16.58      5.45 o 
   1   2   9      156.75      184.30      6.99 o 
   2   2   9        0.46       25.37      5.86 o 
   3   2   9        0.32       25.95      4.11 o 
   4   2   9        9.50       53.21     34.34 o 
  -7   3   9        0.50       14.91     10.08 o 
  -6   3   9        4.11        0.37      9.54 o 
  -5   3   9        0.48       76.71     16.18 o 
  -4   3   9        0.03       39.31      5.39 o 
  -3   3   9        2.09        3.29      6.42 o 
  -2   3   9       89.95       82.78      7.16 o 
  -1   3   9       15.02       30.31     13.83 o 
   0   3   9       97.59      123.06      7.45 o 
   1   3   9      164.60      187.97      7.01 o 
   2   3   9        9.19       20.25      5.68 o 
   3   3   9        1.27       48.16      4.69 o 
   4   3   9        6.82       55.37      6.80 o 
  -7   4   9        0.02       -2.77     10.43 o 
  -6   4   9        1.53       18.97     10.47 o 
  -5   4   9        0.05       42.18     39.10 o 
  -4   4   9        9.44       42.19     25.05 o 
  -3   4   9       46.29       46.52     10.74 o 
  -2   4   9       31.83       13.40     11.15 o 
  -1   4   9        7.57       -3.21      9.11 o 
   0   4   9       22.49       13.39     28.49 o 
   1   4   9        4.67       24.92      6.95 o 
   2   4   9        0.30       30.85      8.01 o 
   3   4   9       39.57       43.43     42.47 o 
  -7   5   9        6.08       11.86     11.31 o 
  -6   5   9        0.37        1.02      8.80 o 
  -5   5   9        1.03       47.41     20.96 o 
  -4   5   9        0.22       50.33     47.19 o 
  -3   5   9        4.94        3.09     12.81 o 
  -2   5   9       88.62       75.59      7.04 o 
  -1   5   9       20.94       33.49      8.57 o 
   0   5   9        5.46       27.25      8.00 o 
   1   5   9       16.27       46.91      7.69 o 
   2   5   9        7.77       47.48      8.35 o 
   3   5   9        1.17       48.26      8.45 o 
  -6   6   9        2.56        6.05      9.00 o 
  -5   6   9        3.06       41.67     34.98 o 
  -4   6   9        1.94       54.68     36.03 o 
  -3   6   9        9.46       -0.19      5.93 o 
  -2   6   9        4.86        1.29      7.63 o 
  -1   6   9      270.01      255.05      8.94 o 
   0   6   9        0.80       -0.24      7.35 o 
   1   6   9        0.02       25.72      7.81 o 
   2   6   9        4.48       26.80      7.75 o 
   3   6   9        8.12       67.53      8.54 o 
  -5   7   9        0.60       36.57     23.89 o 
  -4   7   9        2.49       47.06     34.00 o 
  -3   7   9       11.71       21.15      8.35 o 
  -2   7   9        5.18       -1.98     14.25 o 
  -1   7   9       51.62       44.12     29.09 o 
   0   7   9        2.45       -3.88      6.00 o 
   1   7   9        1.87        7.92      6.97 o 
   2   7   9        2.03        9.12      6.53 o 
  -4   8   9        0.72       44.92     29.48 o 
  -3   8   9       23.65       19.59      7.08 o 
  -2   8   9       15.24       12.87      8.73 o 
  -1   8   9        0.54       -1.10      9.16 o 
   0   8   9       28.03       10.29      7.26 o 
   1   8   9       11.82       -6.93      6.93 o 
  -2   9   9        4.93       -0.16      5.16 o 
  -5   0  10        2.86      134.31     10.74 o 
  -2   0  10       16.45       16.29      7.97 o 
  -1   0  10      220.78      250.50     11.35 o 
   0   0  10      163.09      218.65     10.58 o 
   1   0  10        1.13       13.33      6.62 o 
   2   0  10       79.27       82.50      8.62 o 
  -5   1  10        2.02      112.29     27.02 o 
  -3   1  10       15.38       15.78      6.46 o 
  -2   1  10        6.08       22.32      7.07 o 
  -1   1  10       62.93       95.22     12.88 o 
   0   1  10        1.91       28.78      6.42 o 
   1   1  10      104.93      134.49     34.41 o 
   2   1  10       15.87       60.96     40.92 o 
  -5   2  10        0.41       77.18     31.89 o 
  -4   2  10        0.32        6.56      7.24 o 
  -3   2  10       15.10       23.14      8.85 o 
  -2   2  10       23.11       29.46      8.94 o 
  -1   2  10       70.78       58.04     36.57 o 
   0   2  10        7.36       -4.63      4.63 o 
   1   2  10        1.31       -4.60     18.22 o 
  -5   3  10        0.04       90.84     44.99 o 
  -4   3  10       14.70       36.40      7.32 o 
  -3   3  10        6.05       15.93      9.70 o 
  -2   3  10        3.20       11.85      4.79 o 
  -1   3  10        0.01       -5.61      5.61 o 
   0   3  10       25.80        9.27     11.70 o 
  -4   4  10       13.40       55.29      8.29 o 
  -3   4  10        0.49       16.42      8.18 o 
  -2   4  10        2.31       11.63      7.55 o 
  -1   4  10        4.08       -7.26      7.26 o 
   0   4  10        3.19       39.03     29.49 o 
  -3   5  10        7.25        6.58      8.76 o 
  -2   5  10        0.00       20.43      8.58 o 
  -1   5  10       16.00       11.79      6.49 o 
   0   5  10      108.97       78.71      8.16 o 
                                                 
